# Supplementary material for: Trauma induced acute kidney injury
Source: PLoS One. 2019 Jan 25;14(1):e0211001. doi: 10.1371/journal.pone.0211001 (PMC6347290; doi:10.1371/journal.pone.0211001)
Supplement: S1 Raw Data — (XLSX) [file pone.0211001.s001.xlsx]

## Sheet: Sheet1
AKI 0: No 1: Yes	AKI Stage	MORTALITY 0: Died 1: Survived	AGE	GENDER 0: Female 1: Male	CHARLSON	MOI 0: Blunt 1: Penetrating	HR	SBP	Initial GCS	pH (admission)	Lactate (admision)	Hb (admission)	Serum Creatinine(admission)	INR (admision)	ISS	Direct Renal Injury 0: No 1: Yes	Crystaloid/24Hours (ml)	Colloid/24hours (ml)	PRBC/24 hours (units)	Vasopressors (Days)	Nephrotoxic Therapy 0: No 1: Yes	RRT 0: No 1: Yes	Comorbidity: Diabetes Mellitus 0: No 1: Yes	Comorbidity: Chronic Kidney Disease 0: No 1: Yes	Comorbidity: Renal transplant 0: No 1: Yes	HOSPITAL LOS (days)
1	1	1	29	1	0	0	126	106	14	7.34	4.7	12.7	130	1.2	20	0	5145	3000	11	1	0	0	0	0	0	148
1	3	0	71	1	3	0	86	93	15	7.45	0.9	14.2	74	1.1	26	0	2250	0	0	12	0	1	0	0	0	31
1	1	0	72	1	5	0	42	141	14	7.37	0.7	10.3	83	1.2	25	0	2175	0	0	6	0	0	1	0	0	14
1	1	1	54	1	1	0	62	159	15	7.44	NA	15.1	86	1	9	0	2000	0	0	0	0	0	0	0	0	10
1	1	1	28	1	0	0	81	93	15	7.43	2.4	15.2	105	1.1	13	0	2500	0	0	0	0	0	0	0	0	24
1	2	1	62	1	2	0	132	155	8	7.38	1.3	12.1	90	1.1	34	0	2100	500	4	9	0	0	0	0	0	57
1	1	1	63	1	2	0	54	81	15	7.26	6.6	12.4	83	1.1	38	0	5300	1500	9	9	0	0	0	0	0	34
1	2	1	52	1	1	0	149	94	14	7.09	6.7	11	NA	1.1	38	0	4600	500	9	0	0	0	0	0	0	29
1	1	1	56	1	1	0	77	103	3	7.28	3.9	13.5	NA	1	16	0	3410	1500	0	0	0	0	0	0	0	8
1	1	1	42	1	0	0	140	85	10	7.2	18.9	13.5	136	1.1	25	0	4500	0	4	0	0	0	0	0	0	24
1	1	1	51	1	1	0	60	96	6	7.23	3.6	13.3	112	1	34	0	1090	1800	2	10	0	0	0	0	0	25
1	1	0	23	1	0	0	111	152	11	7.41	1.9	14.8	92	1.2	16	0	1140	500	0	8	0	0	0	0	0	11
1	2	0	88	0	5	0	69	111	14	7.33	7.5	10.1	115	1.2	13	0	3000	1500	12	2	0	0	0	0	0	3
1	2	1	26	1	0	1	117	153	15	7.4	1.4	11.4	114	1.2	25	0	4050	1250	6	2	0	0	0	0	0	0
1	1	1	31	1	0	0	140	75	14	7.04	16	10.5	165	1.3	18	0	11980	4250	22	3	0	0	0	0	0	23
1	1	0	69	1	2	0	136	NA	14	7.19	4.5	14.2	154	1.1	38	0	2934	1650	6	6	0	0	0	0	0	18
1	3	1	56	0	1	0	164	NA	15	7.13	7.2	11.5	101	1.1	38	0	2140	2850	5	14	0	1	0	0	0	49
1	3	1	51	0	1	0	111	108	14	7.18	7.6	13.2	101	1	29	1	7750	500	4	0	0	0	0	0	0	14
1	1	1	42	1	0	0	128	49	7	7.25	3	12.4	89	1.1	34	0	4967	1750	9	5	0	0	0	0	0	128
1	1	1	18	1	0	0	146	NA	7	6.8	17	12.9	130	1.9	41	0	4900	6500	24	3	0	0	0	0	0	38
1	1	1	82	1	4	0	70	79	15	7.19	3.2	10.9	121	1.2	38	0	6500	3000	9	8	0	0	0	0	0	12
1	1	0	66	1	2	0	132	100	14	7.21	7.6	NA	154	1.1	25	0	3120	1500	12	6	0	0	0	0	0	8
1	2	0	66	0	2	0	123	NA	15	7	8.8	6.9	65	16	29	0	8000	8500	62	3	0	0	0	0	0	3
1	1	0	94	0	4	0	99	136	15	7.38	2.1	9.8	113	1.2	16	0	7050	2850	6	2	0	0	0	0	0	33
1	1	1	40	1	0	0	117	150	13	7.18	3.8	12.7	113	1.2	34	1	6750	3000	7	6	0	0	0	0	0	43
1	1	1	49	1	0	0	98	161	3	7.43	1.7	13.5	44	1	25	0	2000	500	0	1	0	0	0	0	0	64
1	1	1	70	1	5	0	141	147	5	7.27	2.2	12.3	113	1	19	0	600	1750	3	10	0	0	1	0	0	78
1	2	1	27	0	0	0	106	67	14	7.26	2.3	12.3	67	1.1	50	0	1240	250	4	4	0	0	0	0	0	22
1	3	0	38	0	0	0	137	NA	11	6.99	11.5	9.4	161	1.3	34	0	4250	2000	33	10	0	1	0	0	0	17
1	3	1	20	1	0	0	160	NA	13	7.1	13.7	10.2	179	1.7	50	0	9000	500	35	5	0	1	0	0	0	87
1	1	1	51	1	3	0	NA	NA	10	6.94	10.9	12.8	158	1.1	34	0	5876	4000	11	3	0	0	0	0	0	40
1	3	0	24	0	0	0	83	101	5	6.98	17	NA	85	1.3	29	0	1250	1000	6	5	0	1	0	0	0	14
1	3	0	49	1	0	0	89	166	6	7.38	1.8	11.9	86	1.1	29	0	3250	1750	0	16	0	1	0	0	0	16
1	3	1	31	1	0	0	100	55	13	7.2	8.1	13.7	100	1.3	34	0	4700	3000	9	4	0	1	0	0	0	35
1	1	1	51	1	1	0	131	150	15	7.33	1.2	16.2	115	1.1	41	0	1550	2000	0	3	0	0	0	0	0	12
1	1	1	38	1	0	0	130	80	15	7.3	5.3	15.4	127	1.1	29	0	3000	500	5	0	0	0	0	0	0	14
1	1	1	91	1	6	0	85	109	15	7.33	1.2	10.2	139	1	21	0	2500	450	5	0	0	0	0	1	0	24
1	2	1	74	0	3	0	110	NA	5	6.94	10.3	13.9	85	1.4	29	0	1780	3000	14	6	0	0	0	0	0	47
1	1	0	31	1	0	0	120	168	5	7.37	0.9	16	67	1.1	25	0	2720	2600	0	11	0	0	0	0	0	11
1	1	1	29	1	1	0	107	64	15	7.33	3.4	12.6	128	1.1	36	0	1900	0	6	3	0	0	1	0	0	50
1	1	1	65	1	2	0	120	156	15	7.29	1.8	14	91	1.1	20	0	2894	3000	7	3	0	0	0	0	0	17
1	3	1	50	1	1	0	130	68	11	7.13	4.5	11.5	71	1.3	50	0	16100	3000	8	16	0	1	0	0	0	47
1	1	1	28	1	0	0	155	116	14	7.42	1.3	13.5	64	1.1	32	0	1600	2000	0	13	0	0	0	0	0	41
1	1	1	23	1	0	1	107	105	15	7.38	7.1	14.9	116	1	10	1	5650	0	4	0	0	0	0	0	0	7
1	3	0	50	0	1	0	127	45	4	7.15	8.6	9.2	74	1.6	34	1	2750	1000	8	3	0	1	0	0	0	5
1	1	1	35	1	0	0	108	130	8	7.43	4	11.8	106	1.4	41	0	3550	750	4	0	0	0	0	0	0	40
1	1	0	91	1	4	0	100	116	11	7.25	3.2	9	139	1.3	27	0	2250	500	10	2	0	0	0	0	0	2
1	3	0	20	0	0	0	138	61	15	6.71	21	10.4	132	1.3	50	0	5500	3750	53	7	0	1	0	0	0	7
1	3	1	24	1	0	1	133	176	8	7.05	12.2	11.3	193	1.3	30	1	3425	5250	28	5	0	1	0	0	0	63
1	3	0	75	1	3	0	91	114	15	7.36	2.5	13.4	110	1.1	9	0	2300	500	1	3	0	1	0	0	0	6
1	3	1	45	1	0	1	130	128	15	7.16	3.5	12.8	90	1.1	27	0	7250	3000	5	10	0	1	0	0	0	133
1	3	0	41	1	0	0	140	102	5	6.83	13.3	15.8	163	1.6	38	0	2500	3000	26	6	0	1	0	0	0	6
1	1	1	32	1	0	0	141	179	11	7.36	4	15.6	76	1.1	22	0	1958	450	0	7	0	0	0	0	0	33
1	1	1	25	1	0	0	70	116	3	7.15	3.3	14.3	85	1.2	45	0	1500	2000	0	8	0	0	0	0	0	27
1	3	0	74	0	3	0	142	56	13	7.31	5.3	9.3	88	1.3	45	0	1100	2000	16	10	0	1	0	0	0	15
1	3	1	23	1	0	0	127	70	14	7.06	5	13.4	110	1.3	20	0	1500	5000	24	11	0	1	0	0	0	83
1	1	1	23	1	0	0	135	61	14	7.1	4.9	12.8	136	1.1	59	0	1000	250	10	13	0	0	0	0	0	38
1	1	1	40	1	0	0	87	112	15	7.32	3.9	15.8	102	NA	10	0	1000	0	0	0	0	0	0	0	0	8
1	1	1	48	1	0	0	158	149	15	NA	NA	18.1	143	1.3	27	0	6250	1750	13	6	0	0	0	0	0	32
1	1	1	68	1	2	0	92	121	14	7.25	3.1	14.2	99	1	17	0	1684	2250	0	2	0	0	0	0	0	25
1	2	1	77	1	3	0	100	NA	14	7.4	2.3	12.8	129	1.1	13	0	1800	1000	0	0	0	0	0	0	0	21
1	1	1	44	0	0	0	83	124	5	7.4	1.3	12.9	85	1	34	0	2500	0	0	0	0	0	0	0	0	45
1	3	0	24	1	0	0	120	NA	3	6.89	NA	12	170	2.3	43	0	3680	8500	39	3	0	1	0	0	0	7
1	1	1	42	1	0	0	109	55	13	NA	NA	12.5	132	1.3	27	0	2700	2000	14	8	0	0	0	0	0	40
1	1	0	58	1	1	0	94	56	14	7.14	4.8	14.4	116	1.2	29	0	3781	3500	8	5	1	0	0	0	0	7
1	1	1	53	1	1	0	101	132	3	7.16	2.3	13.3	132	1.1	43	0	2500	500	4	10	1	0	0	0	0	46
1	1	1	17	1	0	0	62	114	7	7.33	0.7	15.1	75	1	38	0	2850	0	0	4	0	0	0	0	0	33
1	1	1	51	1	2	0	130	90	14	7.23	2.9	12.4	99	1.2	38	0	1996	1000	8	5	0	0	0	0	0	32
1	3	1	54	1	1	0	105	80	5	7.24	6	15.3	105	NA	29	0	2000	3500	3	7	1	1	0	0	0	28
1	1	1	76	0	3	0	69	193	14	7.42	0.8	14.8	68	NA	10	0	0	0	0	0	0	0	0	0	0	27
1	1	1	27	1	0	0	101	126	14	7.37	1.2	15.5	121	1.1	9	0	1100	0	2	0	0	0	0	0	0	21
1	1	1	56	1	1	0	77	141	15	7.32	3.3	12.1	61	1	16	0	5250	0	0	0	0	0	0	0	0	28
1	1	1	25	1	0	0	64	108	15	7.37	1.5	16.2	104	1.2	35	0	2000	500	0	0	0	0	0	0	0	22
1	1	1	71	1	5	0	70	56	14	7.35	2.5	13.8	117	1.1	27	0	3500	1000	4	6	0	0	0	0	0	28
1	1	1	65	1	3	0	90	200	7	NA	NA	15.6	71	1.1	29	0	100	500	0	2	0	0	1	0	0	50
1	3	1	70	1	3	0	73	84	8	7.27	5.5	14.3	90	NA	45	0	2686	2750	9	14	0	1	0	0	0	49
1	2	1	82	0	5	0	76	140	14	7.27	2.5	14.4	66	1	10	0	2000	0	0	0	0	0	0	0	0	9
1	3	1	16	1	0	0	59	154	15	7.25	2.6	13.7	70	1	38	0	4500	1000	0	11	1	1	0	0	0	38
1	2	1	87	1	7	0	91	175	9	7.34	0.6	12.6	115	1	26	0	1100	0	0	5	0	0	0	0	0	25
1	1	1	66	1	2	0	91	119	15	7.35	1.8	11.6	92	NA	29	0	5000	1000	5	1	1	0	0	0	0	26
1	1	1	72	0	3	0	105	118	14	7.34	1.6	14	97	1.1	17	0	2500	500	2	2	0	0	0	0	0	15
1	1	1	61	1	3	0	61	62	8	7.17	5	11.1	114	1	24	0	3000	0	4	0	0	0	0	0	0	25
1	1	1	62	1	3	0	96	126	15	7.33	2.2	16.3	132	1.1	29	0	4100	1500	0	0	1	0	1	0	0	14
1	1	1	25	1	0	0	85	127	6	7.33	1.3	14.6	103	1.2	54	0	2200	500	0	6	1	0	0	0	0	48
1	1	1	35	1	0	0	90	117	15	7.3	1	18	77	NA	9	0	0	0	0	0	0	0	0	0	0	13
1	1	1	29	1	0	0	132	151	14	7.27	1.6	15.9	67	NA	29	0	7500	500	0	1	1	0	0	0	0	98
1	1	1	36	1	0	0	120	115	5	7.18	3.3	10.8	113	1.2	29	0	3583	0	8	11	1	0	0	0	0	32
1	1	1	73	1	3	0	104	144	10	7.4	1.4	NA	113	1.4	33	0	3100	500	0	2	0	0	0	0	0	13
1	1	1	39	1	0	1	61	78	15	7.29	2.7	NA	170	NA	16	1	3400	0	5	0	0	0	0	0	0	8
1	1	0	27	1	0	1	137	116	15	7.27	3.4	14.5	114	1	16	0	3654	1750	10	0	0	0	0	0	0	6
1	1	0	32	1	0	0	64	101	6	7.41	0.7	13.6	63	1.2	50	0	0	2000	0	1	0	0	0	0	0	2
1	1	1	43	1	0	0	86	87	13	7.2	3	14.5	136	1.1	17	0	2300	500	2	1	1	0	0	0	0	39
1	2	1	19	1	0	0	106	86	3	7.15	4.6	15.9	120	1.1	36	0	2000	0	6	0	1	0	0	0	0	45
1	1	1	35	1	0	0	110	130	15	NA	5.3	13.4	122	1.2	29	0	5000	3000	18	1	1	0	0	0	0	63
1	1	1	26	1	0	1	99	145	15	7.43	4.9	15.8	138	1	14	0	7000	0	1	0	0	0	0	0	0	13
1	1	0	22	1	0	0	96	191	4	7.39	1.4	12.3	79	1.4	42	0	5000	500	3	1	0	0	0	0	0	1
1	1	1	49	1	0	0	120	112	15	7.25	2.1	14.9	103	1.1	22	0	2500	0	0	0	0	0	0	0	0	27
1	1	1	27	1	0	0	68	119	4	7.32	2.5	14.9	74	1.1	38	0	2715	0	0	13	0	0	0	0	0	95
1	1	0	24	1	0	1	NA	NA	3	6.48	NA	15.1	129	1.3	26	0	5250	0	6	3	0	0	0	0	0	4
1	1	0	89	1	6	0	112	115	14	NA	NA	NA	107	1.3	26	0	4000	0	0	15	1	0	0	0	0	15
1	1	1	54	1	1	0	105	142	15	7.27	2.7	14.4	74	1	24	0	4023	0	1	2	0	0	0	0	0	49
1	1	1	51	1	1	0	130	114	14	6.63	13.8	15.1	166	NA	45	0	4216	1750	21	22	0	0	0	0	0	109
1	1	1	19	1	0	0	170	170	6	7.06	5.8	14.4	168	1.2	45	0	4400	0	8	9	0	0	0	0	0	146
1	1	1	35	1	0	0	100	196	9	7.38	3.1	14.1	45	1	5	0	3000	0	0	0	0	0	0	0	0	8
1	1	1	60	1	2	0	167	131	4	7.2	2.6	14.2	84	1	41	0	7000	0	6	5	1	0	0	0	0	49
1	3	0	24	0	0	1	143	148	3	7	15	16.5	103	1.2	54	0	4100	0	15	3	0	0	0	0	0	3
1	1	1	47	1	0	0	119	137	15	7.32	2.8	15.4	94	0.9	29	0	2000	0	0	0	0	0	0	0	0	30
1	1	1	22	1	0	1	130	100	14	7.1	11.4	13.5	183	1.2	25	0	2110	0	5	0	0	0	0	0	0	4
1	1	1	52	1	2	0	59	111	15	7.46	1.6	11.9	88	0.9	25	0	2000	0	0	2	0	0	1	0	0	63
1	1	1	44	1	0	1	86	134	15	7.29	2.8	NA	79	1	9	0	4000	0	0	7	1	0	0	0	0	61
1	1	1	48	1	0	0	87	96	15	7.35	4.2	12.3	104	1.1	25	0	3000	0	2	0	0	0	0	0	0	29
1	3	0	26	0	0	0	NA	NA	NA	6.81	12.7	15.4	94	1.5	66	0	1200	0	21	3	0	1	0	0	0	3
1	1	1	61	1	2	0	89	123	15	7.27	2.2	17.6	99	1.1	9	0	1350	0	0	0	0	0	0	0	0	12
1	3	1	21	1	0	0	83	127	4	7.33	1.9	15.2	78	1.2	29	0	3000	0	0	24	1	1	0	0	0	80
1	1	0	90	0	4	0	86	173	7	7.24	3.3	11.5	165	1.2	34	0	2750	0	2	2	0	0	0	0	0	2
1	1	1	49	1	0	0	63	151	15	7.333	1.4	14.7	81	1	38	1	2000	0	0	0	0	0	0	0	0	9
1	3	1	24	0	0	0	112	113	13	7.04	7.7	11.5	106	1.3	29	0	6000	500	15	5	0	1	0	0	0	57
1	1	1	50	1	1	0	123	161	8	7.33	0.7	11.7	65	1.2	29	0	3000	0	4	7	0	0	0	0	0	22
1	1	1	63	0	2	0	103	147	3	7.34	1.7	12.7	53	1.1	27	0	4400	0	1	4	0	0	0	0	0	77
1	1	1	53	1	1	0	123	70	7	7.153	2.6	14.3	107	1.1	24	1	4150	0	2	3	0	0	0	0	0	46
1	3	1	19	0	0	0	84	123	7	7.022	7.6	14.5	121	1.2	38	0	7706	1000	25	9	1	1	0	0	0	199
1	3	1	39	1	0	0	101	63	14	7.233	4.3	17.2	94	1.3	48	0	4030	500	10	14	0	1	0	0	0	81
1	3	1	22	1	0	0	166	NA	7	6.94	10	13.2	142	1.3	59	0	12000	0	8	2	1	1	0	0	0	97
1	1	1	19	1	0	1	64	136	15	7.32	1.8	15.4	111	1.2	9	0	0	0	0	0	0	0	0	0	0	4
1	1	1	23	1	0	0	71	96	3	7.28	1.4	13.3	78	1.3	45	0	1700	0	1	7	0	0	0	0	0	25
1	1	1	49	0	0	0	105	70	4	7.103	7.5	9.4	175	1.4	50	0	2700	0	5	2	0	0	0	0	0	81
1	3	0	52	1	4	1	71	59	14	7.269	4.9	8	90	NA	16	0	980	500	39	17	0	1	0	0	0	20
1	1	1	68	0	2	0	119	64	14	7.1	6.4	14.4	92	1.2	27	0	5200	0	8	12	0	0	0	0	0	36
1	1	1	21	1	0	0	80	NA	14	7.502	3.4	15.1	100	1.4	20	0	9650	0	6	4	0	0	0	0	0	11
1	1	1	49	1	0	0	74	184	13	7.31	4	15.8	NA	1.1	20	0	3000	0	0	0	0	0	0	0	0	19
1	1	1	38	1	0	0	137	76	15	7.168	5.6	15.5	189	1.3	41	1	2450	0	20	3	1	0	0	0	0	29
1	3	0	33	0	0	0	122	71	3	7.057	8.9	16.5	78	2	54	0	2500	0	17	3	0	0	0	0	0	3
1	1	0	64	0	2	0	120	NA	14	7.241	5.1	10.4	69	1.4	20	0	4000	0	10	26	1	0	0	0	0	34
1	3	1	32	1	0	0	71	111	15	7.392	1.4	13.7	74	1.2	4	0	1500	0	0	0	0	1	0	0	0	31
1	3	0	27	1	0	0	145	69	3	6.806	12	14.7	150	1.5	41	0	19000	2000	46	8	1	1	0	0	0	8
1	1	1	51	0	1	1	83	131	15	7.432	3.3	12.9	67	NA	10	0	7000	0	0	2	0	0	0	0	0	41
1	1	0	72	1	3	0	77	131	8	7.378	1.6	14	73	1.1	24	0	1200	0	0	18	0	0	0	0	0	18
1	3	1	49	1	0	0	124	95	4	7.264	1.2	16.6	97	1.1	45	0	7200	500	2	5	0	1	0	0	0	32
1	2	1	28	1	0	0	58	100	15	7.342	1.9	13.2	121	1.1	26	0	4000	0	0	0	0	0	0	0	0	32
1	1	0	46	1	0	0	88	149	3	7.414	0.9	13.4	87	1.1	26	0	2050	0	0	5	0	0	0	0	0	6
1	1	1	78	1	4	0	133	98	12	7.313	3.9	13.7	92	1.1	24	0	1150	0	5	8	1	0	0	0	0	41
1	1	1	57	1	1	0	138	159	15	7.26	2	16.6	94	NA	33	0	5000	0	2	2	0	0	0	0	0	29
1	1	0	64	1	2	0	90	92	5	NA	NA	13.3	96	1.4	50	0	4960	0	3	2	0	0	0	0	0	9
1	2	0	21	0	0	0	128	NA	3	7.13	12.2	NA	94	2.1	59	0	3700	0	9	1	0	0	0	0	0	1
1	1	1	60	1	2	0	52	123	15	7.4	1.8	14.6	87	1	29	0	0	0	0	17	1	0	0	0	0	71
1	1	1	68	0	2	0	107	65	14	NA	3.1	NA	99	NA	38	0	3000	0	3	6	0	0	0	0	0	41
1	2	0	63	1	2	0	44	NA	6	7.12	3.6	11.8	116	1.3	59	0	2630	0	20	2	0	0	0	0	0	1
1	2	1	40	1	0	0	92	97	12	6.97	7.4	10.6	129	1.2	34	0	3000	0	8	5	0	0	0	0	0	39
1	1	0	40	1	0	0	40	155	4	7.3	0.6	13.1	68	1.1	29	0	4200	0	0	8	0	0	0	0	0	9
1	3	0	27	1	0	1	135	89	NA	NA	NA	4.7	125	1.1	16	0	1600	0	28	3	0	1	0	0	0	3
1	2	1	77	0	3	0	100	156	NA	7.4	1.7	12.5	46	1.1	34	0	2400	0	2	5	0	0	0	0	0	24
1	1	1	27	0	0	0	101	125	3	7.05	8.2	19.6	86	1.2	38	0	3000	0	10	0	0	0	0	0	0	21
1	2	0	27	1	0	0	140	NA	3	7.309	2.3	16.1	96	1.4	25	0	6216	0	0	1	0	0	0	0	0	1
1	1	1	19	1	0	0	77	126	15	7.392	1.1	0	74	1.1	17	0	0	0	0	0	0	0	0	0	0	7
1	1	1	22	1	0	0	109	134	15	7.275	3.2	13.5	138	1.2	38	0	0	0	0	0	0	0	0	0	0	10
1	1	0	44	0	1	0	67	130	3	7.4	0.8	10.6	41	1.1	30	0	5600	0	6	2	0	0	0	0	0	5
1	3	1	35	1	0	0	77	NA	3	7.27	3.6	13.4	98	1.1	24	0	4000	0	0	3	0	1	0	0	0	27
1	3	0	40	1	0	0	55	62	3	6.5	22	15.8	153	1.3	34	0	3500	0	0	5	0	1	0	0	0	5
1	1	1	26	0	0	0	95	162	11	7.41	0.6	10.8	38	1	24	1	6000	0	0	0	0	0	0	0	0	25
1	1	1	83	1	5	0	96	131	10	7.304	1.3	11.8	106	1	33	0	1000	0	0	0	0	0	0	0	0	13
1	1	0	68	1	2	0	82	110	3	7.3	0.6	13.7	71	1.2	38	0	2950	200	0	5	0	0	0	0	0	5
1	3	0	34	1	0	0	87	40	3	6.63	16	10.3	275	1.5	45	0	5000	250	9	1	0	1	0	0	0	1
1	3	1	35	1	0	0	131	85	15	7.24	5.5	12.4	142	1	34	0	5150	0	4	3	0	1	0	0	0	107
1	1	1	38	1	0	0	80	149	3	7.04	3.4	NA	112	1.2	43	0	2370	0	4	17	1	0	0	0	0	75
1	2	1	31	1	0	1	135	117	3	6.99	10.9	12.4	214	1.3	43	0	5800	0	4.5	2	0	0	0	0	0	42
1	3	1	29	1	0	0	102	83	15	7.317	2.7	13.1	105	1	34	1	3735	0	6	4	1	0	0	0	0	21
1	1	1	22	1	0	0	69	155	12	7.32	2.8	15.3	132	NA	50	0	0	0	0	0	0	0	0	0	0	9
1	3	0	68	0	2	0	97	49	12	7.094	5.1	14.8	112	NA	75	0	5500	0	12	2	0	1	0	0	0	3
1	3	1	66	1	5	0	103	173	4	7.115	2.3	69	700	1.1	26	0	4000	0	18	1	0	1	0	1	0	77
1	1	1	18	1	0	1	94	135	4	7.406	4	12	100	1.2	25	0	2500	0	19	2	0	0	0	0	0	NA
1	1	1	73	0	4	0	122	204	11	7.449	6.1	11.9	64	1.1	29	0	750	0	0	12	1	0	1	0	0	58
1	1	1	51	0	1	0	109	222	10	7.131	10	15.4	129	1.1	27	0	4985	0	11	11	0	0	0	0	0	187
1	1	1	25	1	0	0	NA	NA	NA	7.357	0.7	7.8	58	1.1	29	0	4250	0	6	NA	0	0	0	0	0	NA
1	1	0	34	0	0	0	146	129	7	7.254	NA	10.8	57	1.4	9	0	2000	0	3	5	1	0	0	0	0	18
1	3	1	38	1	0	0	146	153	3	NA	NA	15.6	75	1.2	38	0	2079	0	0	11	0	1	0	0	0	78
1	1	0	75	1	3	0	93	38	3	7.37	2.1	10.8	76	1.5	50	0	2600	0	7	7	0	0	0	0	0	8
1	1	1	32	0	0	0	97	120	3	7.325	3.8	14.4	88	1.1	17	0	1780	0	0	4	0	0	0	0	0	18
1	1	1	30	1	0	0	127	113	7	7.354	3.2	13	67	1.1	43	0	2584	0	0	3	0	0	0	0	0	73
0	0	1	19	1	0	1	95	149	15	7.3	5	17.1	NA	1.1	1	0	0	0	0	0	0	0	0	0	0	8
0	0	1	76	0	3	0	85	163	15	7.39	2.3	14.7	NA	1.1	4	0	0	0	0	0	0	0	0	0	0	19
0	0	1	34	1	0	0	123	99	15	7.29	4	15.9	NA	1.1	13	0	6300	1000	1	0	0	0	0	0	0	37
0	0	1	47	0	0	0	69	178	15	7.47	2.6	12.2	54	1	25	0	7950	250	0	2	0	0	0	0	0	20
0	0	1	41	1	0	0	99	164	15	7.41	1.2	15.3	NA	1	5	0	0	0	0	0	0	0	0	0	0	3
0	0	0	38	1	0	0	64	130	NA	7.23	5.6	14.6	83	1.3	29	0	9320	200	0	6	0	0	0	0	0	7
0	0	1	24	1	0	0	103	148	15	7.39	2.3	14.9	NA	1	5	0	0	0	0	0	0	0	0	0	0	1
0	0	1	95	0	5	0	95	170	15	7.43	1.3	NA	NA	1	1	0	2802	0	0	0	0	0	0	0	0	2
0	0	1	27	1	0	0	118	220	13	7.33	2.6	15	NA	0.9	8	0	1000	0	0	0	0	0	0	0	0	3
0	0	1	32	1	0	1	110	135	15	7.41	0.8	12.9	51	1	13	0	3200	0	0	1	0	0	0	0	0	5
0	0	1	18	1	0	1	95	129	15	7.39	1	14.6	NA	1.2	10	0	0	0	0	0	0	0	0	0	0	0
0	0	1	43	1	0	0	72	128	15	7.39	0.9	14.2	NA	1	1	0	0	0	0	0	0	0	0	0	0	0
0	0	1	49	1	0	0	92	62	15	7.31	3.9	11.3	NA	1	38	0	6400	1000	6	1	0	0	0	0	0	64
0	0	1	23	1	0	0	67	121	15	7.43	1.2	15.3	NA	1	4	0	0	0	0	0	0	0	0	0	0	0
0	0	1	23	1	0	0	100	155	15	7.44	0.9	15.1	NA	1	9	0	0	0	0	0	0	0	0	0	0	11
0	0	1	47	0	0	0	89	161	5	7.26	5.9	7.2	71	1.5	50	0	15640	7000	39	11	0	0	0	0	0	172
0	0	1	33	1	0	1	71	167	15	7.37	1.7	14.6	NA	0.9	9	0	0	0	0	0	0	0	0	0	0	3
0	0	1	22	1	0	1	95	156	15	7.37	1.7	15.4	NA	1	5	0	1500	0	0	0	0	0	0	0	0	1
0	0	1	43	1	0	1	121	124	14	7.48	1.7	15.3	NA	1	1	0	2250	0	0	0	0	0	0	0	0	2
0	0	0	21	1	0	0	54	120	12	7.34	1.8	14.2	NA	1	21	0	2300	1000	0	6	0	0	0	0	0	8
0	0	1	41	1	0	0	74	80	12	7.31	3.7	14.9	NA	1.1	1	0	1000	0	0	0	0	0	0	0	0	0
0	0	1	41	1	0	0	82	64	3	7.2	2.4	11.9	NA	1.1	41	0	6840	2000	10	4	0	0	0	0	0	47
0	0	1	40	1	0	0	82	132	14	7.34	2	15.3	NA	1	1	0	0	0	0	0	0	0	0	0	0	1
0	0	1	31	1	0	0	93	132	8	7.43	2.5	15.9	NA	1.1	25	0	5200	500	0	3	0	0	0	0	0	19
0	0	1	32	0	0	0	83	106	15	7.33	2.8	14.3	NA	1	17	0	1000	0	0	0	0	0	0	0	0	57
0	0	1	29	1	0	0	90	148	13	7.33	NA	NA	66	1	9	0	5311	650	0	0	0	0	0	0	0	7
0	0	1	17	1	0	1	82	128	15	7.4	2.9	14.4	75	1.1	10	0	1500	0	0	0	0	0	0	0	0	3
0	0	1	20	1	0	1	72	129	15	7.43	1	15	67	1.2	1	0	2000	0	0	0	0	0	0	0	0	6
0	0	1	40	1	0	1	104	143	15	7.37	2.7	16.1	96	1	1	0	0	0	0	0	0	0	0	0	0	1
0	0	1	58	1	1	1	64	131	15	7.39	1.5	16.2	60	1	1	0	0	0	0	0	0	0	0	0	0	0
0	0	1	22	1	0	1	72	137	15	7.32	1.1	15.4	93	1.1	2	0	4000	0	0	0	0	0	0	0	0	1
0	0	1	21	1	0	0	92	136	15	7.34	0.3	15.6	117	1.1	13	0	500	0	0	0	0	0	0	0	0	11
0	0	1	30	1	0	1	80	114	15	7.65	3	15.8	86	1.1	1	0	700	0	0	0	0	0	0	0	0	5
0	0	1	25	1	0	1	88	62	15	7.25	9.6	16.3	104	1	6	0	4000	0	2	0	0	0	0	0	0	4
0	0	1	48	1	0	0	97	89	15	7.35	1.2	14.6	87	1.1	18	0	3860	2000	7	0	0	0	0	0	0	25
0	0	1	66	1	4	0	66	80	14	7.37	2.9	13.3	69	1	22	0	1500	1000	0	0	0	0	0	0	0	55
0	0	1	52	1	1	0	58	133	15	7.43	2.5	14.9	NA	1	1	0	0	0	0	0	0	0	0	0	0	8
0	0	1	17	1	0	1	120	145	15	7.39	0.9	14.4	92	1	1	0	2000	0	0	0	0	0	0	0	0	1
0	0	1	42	0	0	0	100	125	4	7.36	2.1	12.5	75	1	13	0	800	0	0	0	0	0	0	0	0	2
0	0	1	19	1	0	0	94	111	13	7.33	1.8	14.5	NA	1.1	2	0	0	0	0	0	0	0	0	0	0	0
0	0	1	72	1	3	0	140	98	9	7.23	6.7	14	118	1.1	6	0	4000	0	0	0	0	0	0	0	0	26
0	0	1	25	0	0	0	96	96	15	7.39	1.2	10	68	1	10	0	2000	0	0	0	0	0	0	0	0	10
0	0	1	19	1	6	0	92	124	8	7.5	0.8	15.8	80	1.1	29	0	3230	1000	0	0	0	0	0	0	0	30
0	0	1	63	1	2	0	90	129	14	7.3	2.7	13.6	87	1	22	0	1000	0	0	0	0	0	0	0	0	13
0	0	1	20	1	0	1	100	141	15	7.38	3.5	13	117	1	14	0	7040	2000	2	0	0	0	0	0	0	6
0	0	1	25	1	0	0	79	141	15	7.38	1.3	15.4	78	1	19	0	4430	0	0	0	0	0	0	0	0	18
0	0	1	39	1	0	0	66	161	15	7.33	0.9	14.7	96	1	19	0	5500	0	0	0	0	0	0	0	0	28
0	0	0	39	1	0	0	100	142	3	7.44	1	14	115	1	34	0	3720	1000	0	3	0	0	0	0	0	8
0	0	1	28	0	0	1	113	133	15	7.35	2.2	12.4	NA	1	1	0	0	0	0	0	0	0	0	0	0	0
0	0	1	63	1	4	0	121	125	14	7.25	2.5	14	84	1.1	29	0	8100	1750	7	11	0	0	0	0	0	48
0	0	1	53	1	1	0	129	147	15	7.36	2.7	14.1	87	1.1	34	0	5200	500	2	0	0	0	0	0	0	6
0	0	1	21	0	0	0	91	96	15	7.36	1.6	13.2	NA	1.1	14	0	2300	0	0	0	0	0	0	0	0	7
0	0	1	25	1	0	0	98	127	15	7.39	NA	14.5	NA	1	2	0	0	0	0	0	0	0	0	0	0	0
0	0	1	36	1	0	1	98	114	15	7.43	3.5	15.9	NA	1	1	0	250	0	0	0	0	0	0	0	0	0
0	0	1	45	1	0	0	86	116	9	7.34	2.4	14.9	77	1	1	0	0	0	0	0	0	0	0	0	0	1
0	0	1	22	1	0	0	74	138	14	7.37	2.1	14.1	99	1	1	0	0	0	0	0	0	0	0	0	0	0
0	0	1	49	1	0	0	85	131	15	7.45	0.9	14.9	NA	1	2	0	0	0	0	0	0	0	0	0	0	3
0	0	1	39	1	0	0	103	110	14	7.57	NA	10.2	NA	1.1	4	0	100	0	0	0	0	0	0	0	0	11
0	0	1	35	1	0	0	76	125	15	7.43	3.6	16.3	NA	1.1	1	0	0	0	0	0	0	0	0	0	0	1
0	0	1	19	1	0	0	130	103	15	7.11	20	17.5	NA	1.1	1	0	0	0	0	0	0	0	0	0	0	2
0	0	1	51	1	1	0	98	71	5	7.25	2.9	9.9	NA	1.1	34	0	3820	1000	3	4	0	0	0	0	0	38
0	0	1	57	1	1	1	60	231	15	7.41	1.2	13.2	80	1	9	0	1000	500	0	0	0	0	0	0	0	1
0	0	1	21	1	0	0	100	155	13	7.39	2	13.8	89	1.1	22	0	3740	4500	7	2	0	0	0	0	0	73
0	0	1	31	1	0	1	94	95	15	7.32	2.9	14.5	NA	1	5	0	6200	1000	1	0	0	0	0	0	0	6
0	0	1	42	1	0	0	74	120	15	7.49	2.8	14.8	NA	1.1	1	0	300	0	0	0	0	0	0	0	0	0
0	0	1	63	1	2	1	80	107	15	7.42	3.3	11.9	73	1	1	0	700	0	0	0	0	0	0	0	0	0
0	0	1	21	1	0	0	120	164	12	7.38	1.1	16.7	82	1.2	1	0	500	0	0	0	0	0	0	0	0	1
0	0	1	36	1	0	0	78	138	15	7.41	0.6	13.7	NA	1	4	0	0	0	0	0	0	0	0	0	0	6
0	0	1	50	1	1	0	60	118	8	7.31	1.9	12.9	NA	1	16	0	3550	0	0	0	0	0	0	0	0	3
0	0	1	16	1	0	0	90	104	8	7.44	1.4	13.7	79	1.1	25	0	1080	1750	0	6	0	0	0	0	0	34
0	0	1	18	0	0	0	74	155	12	7.4	0.9	13.1	62	1	1	0	0	0	0	0	0	0	0	0	0	1
0	0	1	24	1	0	0	90	149	6	7.45	2.5	14.5	71	1.1	13	0	2730	0	0	0	0	0	0	0	0	0
0	0	1	29	1	0	1	106	130	15	7.4	3.8	13.7	77	1.1	1	0	100	0	0	0	0	0	0	0	0	1
0	0	0	75	0	3	0	116	128	3	7.21	3.5	14.9	66	1.1	41	0	3420	1000	10	5	0	0	0	0	0	11
0	0	1	37	1	0	0	92	140	15	7.41	3.3	14.2	85	1	9	0	2000	0	0	0	0	0	0	0	0	8
0	0	1	17	1	0	0	94	138	12	7.31	3.5	15	93	1.1	4	0	2000	0	0	0	0	0	0	0	0	3
0	0	1	23	1	0	1	82	145	15	7.39	1.4	12.8	95	1.1	1	0	0	0	0	0	0	0	0	0	0	0
0	0	1	39	1	0	1	91	121	15	7.41	NA	15.3	73	1.1	1	0	0	0	0	0	0	0	0	0	0	1
0	0	1	18	0	0	0	83	116	10	7.41	1.5	12	49	1	11	0	2500	0	0	0	0	0	0	0	0	8
0	0	1	66	0	2	0	60	134	12	7.5	1.5	11.4	94	1	33	0	1830	0	0	0	0	0	0	0	0	14
0	0	0	83	0	5	0	56	NA	14	7.24	5.3	NA	92	1.1	43	0	2494	500	10	2	0	0	0	0	0	6
0	0	0	59	0	1	0	90	NA	13	7.15	6.5	7.1	135	1.3	25	0	500	0	11	0	0	0	0	0	0	0
0	0	1	38	1	0	0	81	132	15	7.48	NA	14.1	82	1	5	0	0	0	0	0	0	0	0	0	0	0
0	0	1	17	1	0	0	80	140	7	7.46	1.5	15.2	70	1.2	20	0	6820	0	0	1	0	0	0	0	0	12
0	0	1	45	1	0	1	110	139	14	7.4	NA	14.2	NA	1.1	9	0	2000	0	0	0	0	0	0	0	0	1
0	0	1	27	1	0	0	112	153	15	7.39	1.1	13.5	80	1	9	0	2000	0	0	0	0	0	0	0	0	6
0	0	1	17	1	0	1	110	143	15	7.39	1.7	15.1	102	1.1	1	0	0	0	0	0	0	0	0	0	0	0
0	0	1	22	1	0	1	52	65	15	7.45	1.2	10.9	82	1.1	9	0	3250	0	0	0	0	0	0	0	0	1
0	0	1	32	1	0	0	72	145	15	7.42	3.8	14.9	NA	1	4	0	1000	0	0	0	0	0	0	0	0	10
0	0	1	31	1	0	0	98	129	15	7.32	1.6	NA	NA	1	25	0	0	0	0	0	0	0	0	0	0	8
0	0	1	29	1	0	0	79	129	15	7.31	1.9	15	79	1	9	0	0	0	0	0	0	0	0	0	0	2
0	0	1	35	1	0	0	84	156	8	7.38	2.2	15.4	63	1	10	0	3100	0	0	0	0	0	0	0	0	36
0	0	1	44	0	0	0	98	140	15	7.39	0.8	13.8	66	1.1	4	0	500	0	0	0	0	0	0	0	0	11
0	0	1	47	1	0	0	75	129	15	7.39	1.6	14.2	98	1	10	0	2000	0	0	0	0	0	0	0	0	8
0	0	1	29	1	0	0	53	106	3	7.39	5.6	15.7	107	1.1	13	0	5100	1500	0	1	0	0	0	0	0	30
0	0	1	21	1	0	0	74	123	15	7.38	0.4	13.9	74	1.1	1	0	0	0	0	0	0	0	0	0	0	1
0	0	1	22	1	0	0	81	121	14	7.36	2.3	15.9	82	1.1	4	0	0	0	0	0	0	0	0	0	0	6
0	0	1	51	1	1	0	68	157	9	7.35	2.4	17.3	49	1	4	0	1600	0	0	0	0	0	0	0	0	1
0	0	1	28	0	0	0	90	104	15	7.49	1.3	13.6	64	1	1	0	500	0	0	0	0	0	0	0	0	4
0	0	1	71	1	3	0	65	170	15	7.38	1	16	96	1	9	0	0	0	0	0	0	0	0	0	0	0
0	0	1	19	1	0	0	140	152	8	7.41	2.3	15.3	77	1.2	27	0	3000	1000	0	0	0	0	0	0	0	25
0	0	1	74	0	3	0	88	120	15	7.39	1.1	12.4	66	1	14	0	6250	0	0	0	0	0	0	0	0	78
0	0	0	23	0	0	0	84	158	5	7.34	3.1	11.5	58	1.1	30	0	0	1750	7	1	0	0	0	0	0	1
0	0	1	35	0	0	0	94	100	15	7.36	6	15	66	1	9	0	0	0	0	0	0	0	0	0	0	11
0	0	1	16	1	0	1	100	130	15	7.34	2.3	13.4	104	1.1	9	0	1500	0	0	0	0	0	0	0	0	2
0	0	1	25	1	0	0	63	142	14	7.33	3.1	13.5	107	1.1	10	0	0	0	0	0	0	0	0	0	0	1
0	0	1	29	1	0	0	126	NA	15	7.24	4.3	14.6	NA	1.1	34	0	7000	1000	6	0	0	0	0	0	0	24
0	0	1	60	1	2	0	70	157	15	7.34	NA	15.1	NA	1	5	0	50	0	0	0	0	0	0	0	0	3
0	0	1	33	0	0	1	139	140	15	7.34	0.9	12.2	67	1	1	0	0	0	0	0	0	0	0	0	0	1
0	0	1	21	1	0	0	93	136	15	7.38	1.3	14.4	83	1	14	0	0	0	0	0	0	0	0	0	0	2
0	0	1	34	1	0	1	89	125	15	7.41	1.5	13.9	112	1.2	13	0	6250	500	0	0	0	0	0	0	0	3
0	0	1	36	1	0	0	66	149	15	7.42	2	15.4	95	1	0	0	0	0	0	0	0	0	0	0	0	0
0	0	1	27	1	0	1	91	174	15	7.4	2	15.1	NA	1	4	0	2000	0	0	0	0	0	0	0	0	10
0	0	1	53	1	1	0	76	133	15	NA	NA	14	90	1	4	0	0	0	0	0	0	0	0	0	0	5
0	0	1	27	1	0	0	94	147	15	7.54	3.7	17.1	87	1	1	0	0	0	0	0	0	0	0	0	0	3
0	0	1	24	1	0	1	142	90	15	7.12	7.6	13.9	167	1.2	18	0	1300	0	5	0	0	0	0	0	0	13
0	0	1	16	1	0	0	104	154	15	7.34	3.3	16.4	84	1.1	14	0	2000	0	0	0	0	0	0	0	0	7
0	0	1	24	1	0	0	67	131	15	7.38	0.8	14.2	80	1.1	0	0	0	0	0	0	0	0	0	0	0	1
0	0	1	23	0	0	0	82	137	15	7.41	1.1	13.5	NA	1.1	1	0	0	0	0	0	0	0	0	0	0	0
0	0	1	35	0	0	0	103	118	13	7.5	3.2	12.6	72	1.1	1	0	0	0	0	0	0	0	0	0	0	1
0	0	1	62	0	2	0	115	160	15	7.3	3.1	10.9	NA	1	20	0	3000	0	3	0	0	0	0	0	0	69
0	0	1	18	1	0	1	75	107	15	7.27	3.6	15.8	107	1	9	0	1000	0	0	0	0	0	0	0	0	4
0	0	1	54	1	1	0	120	180	13	7.47	0.9	14.3	67	1	26	0	1214	0	0	0	0	0	0	0	0	4
0	0	1	42	0	0	0	77	126	14	7.37	1.1	12.5	46	1	4	0	0	0	0	0	0	0	0	0	0	5
0	0	1	19	1	0	0	105	122	11	7.33	2.8	15.1	95	1.1	16	0	100	0	0	0	0	0	0	0	0	2
0	0	1	27	1	0	0	101	111	13	7.28	4.4	16.8	67	1.1	27	0	5850	1750	0	0	0	0	0	0	0	18
0	0	1	17	1	0	1	120	119	14	7.4	1.5	14.6	86	1	1	0	0	0	0	0	0	0	0	0	0	1
0	0	1	24	1	0	1	57	163	15	7.38	2.4	14.4	99	1.1	13	0	5600	0	0	0	0	0	0	0	0	6
0	0	1	25	1	0	0	50	146	15	7.4	0.9	14.9	NA	1	4	0	0	0	0	0	0	0	0	0	0	0
0	0	1	22	1	0	1	93	143	15	7.37	0.7	14.6	NA	1	9	0	0	0	0	0	0	0	0	0	0	1
0	0	1	30	0	0	0	86	124	5	7.35	1.2	NA	NA	1.1	8	0	50	0	0	0	0	0	0	0	0	24
0	0	1	16	1	0	0	85	117	14	7.35	6.3	14.7	89	1.1	2	0	0	0	0	0	0	0	0	0	0	1
0	0	1	32	0	0	0	66	135	15	7.32	2.2	14.2	NA	1	9	0	0	0	0	0	0	0	0	0	0	9
0	0	1	42	1	0	0	89	142	15	7.38	4.3	16	NA	1.1	9	0	1000	0	0	0	0	0	0	0	0	21
0	0	1	59	1	1	1	84	145	15	7.29	2.1	15	60	1	9	0	1000	0	0	0	0	0	0	0	0	6
0	0	1	17	1	0	0	80	110	15	7.32	2.1	16.1	85	1.1	9	0	2000	0	0	0	0	0	0	0	0	8
0	0	1	17	0	0	0	67	116	15	7.34	2.1	14	74	1	0	0	0	0	0	0	0	0	0	0	0	0
0	0	1	25	1	0	0	79	159	3	7.31	2.8	15	70	1	30	0	2550	0	0	0	0	0	0	0	0	11
0	0	1	77	1	3	0	40	138	14	7.34	1.4	10.8	NA	1	16	0	0	0	0	0	0	0	0	0	0	17
0	0	1	22	1	0	0	92	118	7	7.23	9	14.5	91	1.2	16	0	100	0	0	0	0	0	0	0	0	4
0	0	1	44	1	0	0	110	170	15	7.3	2.2	14	88	1	33	0	2260	2500	0	0	0	0	0	0	0	7
0	0	1	24	1	0	1	71	192	15	7.28	1.9	13.5	105	1.1	9	0	0	0	0	0	0	0	0	0	0	3
0	0	1	35	1	0	0	72	150	15	7.33	1.2	13.5	NA	1.1	38	0	1260	0	0	0	0	0	0	0	0	25
0	0	1	35	1	0	0	76	164	15	7.52	1.5	16.4	95	1	4	0	0	0	0	0	0	0	0	0	0	0
0	0	1	39	1	0	0	76	154	15	7.3	2.6	14.4	88	1	4	0	0	0	0	0	0	0	0	0	0	9
0	0	1	23	1	0	0	100	178	15	7.36	1.1	10.6	104	1.1	9	0	3200	1000	0	0	0	0	0	0	0	30
0	0	1	37	1	0	0	88	132	10	7.38	1.6	16.2	NA	1	5	0	0	0	0	0	0	0	0	0	0	1
0	0	1	39	1	0	0	76	139	15	7.37	1.4	13.8	90	1.1	20	1	1500	0	0	0	0	0	0	0	0	2
0	0	1	49	1	0	0	79	NA	3	7.38	1.6	13.8	81	1	6	0	0	0	0	0	0	0	0	0	0	13
0	0	0	68	0	2	0	55	177	3	7.39	2	12.8	93	1.1	25	0	0	0	0	0	0	0	0	0	0	0
0	0	1	33	1	0	0	57	121	15	7.38	0.9	13.7	93	1.9	1	0	0	0	0	0	0	0	0	0	0	0
0	0	1	34	0	0	0	84	126	15	7.32	1.2	13.2	73	1.1	13	0	1500	0	0	0	0	0	0	0	0	6
0	0	0	38	1	0	0	60	NA	14	7.05	8.6	12.6	143	1.5	43	0	250	0	16	0	0	0	0	0	0	1
0	0	1	24	1	0	1	110	133	15	7.4	7	15.3	136	1.1	1	0	2000	0	0	0	0	0	0	0	0	2
0	0	1	18	0	0	0	79	150	10	7.43	0.8	12.5	58	1	16	0	0	0	0	0	0	0	0	0	0	8
0	0	1	22	1	0	0	90	103	15	7.33	NA	14.3	72	1	38	0	1700	0	0	0	0	0	0	0	0	2
0	0	1	22	0	0	0	140	130	7	7.45	2.1	13.4	63	1.1	20	0	1200	250	0	0	0	0	0	0	0	20
0	0	1	39	1	0	0	88	137	15	7.34	0.9	16.1	79	1.3	25	0	0	0	0	0	0	0	0	0	0	5
0	0	0	86	0	4	0	90	130	8	NA	NA	8	59	1.3	25	0	0	0	0	0	0	0	0	0	0	61
0	0	1	30	1	0	1	99	137	15	7.35	2.5	11.4	NA	1	17	0	550	0	0	0	0	0	0	0	0	114
0	0	0	24	1	0	1	119	101	10	7.2	10.5	NA	112	1.1	25	0	750	0	8	0	0	0	0	0	0	0
0	0	1	20	1	0	0	110	177	8	7.4	1.1	14	79	1	25	0	0	0	0	2	0	0	0	0	0	80
0	0	1	28	1	0	0	130	156	3	7.41	2.1	NA	93	1.1	5	0	3000	0	0	0	0	0	0	0	0	3
0	0	1	44	0	0	0	57	100	15	7.26	0.9	10.4	71	1	30	0	1000	0	0	1	0	0	0	0	0	14
0	0	0	24	1	0	0	115	78	3	6.77	12.4	12.4	128	1.6	25	0	500	0	16	0	0	0	0	0	0	0
0	0	1	80	1	4	0	97	160	8	7.53	0.6	13.2	78	1.1	9	0	550	750	0	3	0	0	0	0	0	23
0	0	1	18	1	0	0	95	114	8	7.47	0.9	14.5	90	1.2	5	0	0	0	0	0	0	0	0	0	0	2
0	0	1	54	1	1	0	87	146	14	7.42	1.5	15.5	NA	1	9	0	0	0	0	0	0	0	0	0	0	1
0	0	0	33	1	0	0	115	55	3	7.28	2.9	7.3	91	1.8	48	0	5000	1500	0	0	0	0	0	0	0	0
0	0	1	74	1	5	0	69	150	14	7.36	1.4	NA	88	1.1	9	0	100	0	0	0	0	0	1	0	0	13
0	0	1	28	1	0	1	80	NA	15	7.3	1.9	13.7	111	1.1	9	0	6000	1000	6	0	0	0	0	0	0	7
0	0	1	17	1	0	0	73	152	15	7.32	1	14.8	88	1.1	27	0	5500	0	3	0	0	0	0	0	0	11
0	0	1	22	0	0	0	140	130	12	7.36	6.9	13.3	NA	1	1	0	0	0	0	0	0	0	0	0	0	4
0	0	1	40	1	0	1	70	135	15	7.36	3.9	12.6	93	1.1	9	0	5500	0	0	0	0	0	0	0	0	7
0	0	1	16	1	0	1	104	118	15	7.28	1.7	14.1	87	1.1	13	0	3850	250	1	0	0	0	0	0	0	11
0	0	1	26	0	0	0	90	106	15	7.29	1.8	13.6	73	1.1	22	0	3700	0	0	0	0	0	0	0	0	8
0	0	1	60	1	2	0	92	175	13	7.45	1	15.2	98	1.1	21	0	0	500	0	9	0	0	0	0	0	37
0	0	1	33	1	0	1	113	145	15	7.34	4	14.6	72	1	10	0	0	0	0	0	0	0	0	0	0	3
0	0	1	55	1	1	0	80	68	15	7.29	4	14.3	114	1	34	0	2040	3000	5	0	0	0	0	0	0	20
0	0	1	39	1	0	0	88	144	15	7.31	2.5	15.9	94	1	9	0	1000	0	0	0	0	0	0	0	0	13
0	0	1	20	1	0	1	103	115	15	7.29	5.3	12.6	108	1.1	29	0	1100	0	1	0	0	0	0	0	0	5
0	0	1	26	0	0	0	76	102	15	7.37	2.4	12.5	62	1	13	0	2000	0	0	0	0	0	0	0	0	41
0	0	1	25	1	0	1	51	149	15	7.41	7.3	14.9	101	1.1	1	0	0	0	0	0	0	0	0	0	0	6
0	0	1	30	1	0	0	133	129	13	7.31	3.1	14.4	84	1	21	0	0	0	0	0	0	0	0	0	0	7
0	0	1	21	1	0	1	79	94	14	7.22	3.7	12.3	134	1.2	9	0	9500	0	4	0	0	0	0	0	0	7
0	0	0	58	1	1	0	126	NA	11	7.3	7.5	9	116	1.2	25	0	7500	2000	20	0	0	0	0	0	0	0
0	0	1	23	0	0	0	122	170	8	7.31	1.1	13.2	52	1.1	29	0	900	1500	0	3	0	0	0	0	0	13
0	0	1	58	0	1	0	78	128	15	7.37	1	12.7	64	1.2	9	0	5500	0	0	0	0	0	0	0	0	58
0	0	1	48	1	0	0	62	140	15	7.34	1.6	16.2	102	1	5	0	0	0	0	0	0	0	0	0	0	0
0	0	1	22	1	0	1	92	94	15	7.37	5.1	15.2	120	1	9	0	3000	0	0	0	0	0	0	0	0	6
0	0	1	29	1	0	0	100	117	15	7.35	1.6	12.9	90	1.1	29	0	2000	0	0	0	0	0	0	0	0	29
0	0	1	33	0	0	0	88	121	15	7.35	1.4	12.2	NA	1	2	0	2000	0	0	0	0	0	0	0	0	3
0	0	1	61	1	3	0	124	196	10	7.36	0.4	10	50	1.1	13	0	2250	0	3	0	0	0	1	0	0	54
0	0	1	19	1	0	1	122	91	15	7.22	9.9	12.3	163	1.3	9	0	2000	2000	3	0	0	0	0	0	0	2
0	0	1	23	1	0	0	89	151	13	7.36	0.8	15	93	1.1	14	0	880	500	0	0	0	0	0	0	0	5
0	0	1	22	1	0	0	142	125	12	7.3	1.8	12.1	128	1	25	0	3030	1000	4	1	0	0	0	0	0	23
0	0	1	60	1	2	0	52	157	12	7.34	2.7	14.3	80	1.1	25	0	2520	0	0	3	0	0	0	0	0	16
0	0	1	35	0	0	0	107	126	3	7.42	1.9	14.4	58	1.2	8	0	0	0	0	0	0	0	0	0	0	1
0	0	0	21	1	0	0	170	102	3	7.26	1.2	12.6	76	1.8	29	0	4300	4500	5	2	0	0	0	0	0	2
0	0	1	17	1	0	0	127	93	15	7.4	2	12.9	95	1.3	50	1	2500	0	7	0	0	0	0	0	0	12
0	0	1	19	1	0	0	127	169	15	7.16	1.1	14.1	82	1	10	0	4080	0	0	0	0	0	0	0	0	78
0	0	1	20	1	0	1	77	125	15	7.41	0.9	15.4	95	1.1	9	0	0	0	0	0	0	0	0	0	0	1
0	0	1	62	1	2	0	100	161	5	7.35	0.9	13.1	78	1	4	0	1500	500	0	3	0	0	0	0	0	16
0	0	1	56	0	1	0	59	162	15	7.54	2.1	13.1	61	1	9	0	0	0	0	0	0	0	0	0	0	4
0	0	1	67	1	2	0	115	63	15	7.18	3.1	13	120	1	38	0	1490	3500	4	5	0	0	0	0	0	25
0	0	1	42	1	0	1	58	78	15	7.45	2	13.5	76	1	3	0	0	0	0	0	0	0	0	0	0	1
0	0	1	48	0	0	0	85	170	7	7.45	1.4	12.7	58	1.1	17	0	2860	750	0	0	0	0	0	0	0	19
0	0	1	34	1	0	0	93	144	8	7.46	0.9	13.7	74	1	20	0	960	0	0	0	0	0	0	0	0	3
0	0	1	50	1	1	0	40	144	3	7.23	4.7	13	68	1.1	34	0	2560	500	0	5	0	0	0	0	0	28
0	0	1	24	1	0	0	35	135	7	7.37	2.2	15.4	89	1	34	0	3670	1750	0	12	0	0	0	0	0	43
0	0	1	41	1	0	1	84	142	15	7.44	1.6	15.8	99	1	1	0	0	0	0	0	0	0	0	0	0	0
0	0	1	39	1	0	1	137	92	15	7.29	12	16.8	135	1	3	0	2500	0	0	0	0	0	0	0	0	2
0	0	1	54	1	1	0	79	126	7	NA	1.2	16.4	91	1	18	0	3030	0	0	7	0	0	0	0	0	55
0	0	1	18	1	0	1	120	122	15	7.36	NA	14.8	NA	1	3	0	0	0	0	0	0	0	0	0	0	1
0	0	1	22	1	0	0	135	120	14	7.32	4.6	17.3	93	1.1	2	0	0	0	0	0	0	0	0	0	0	1
0	0	1	18	1	0	0	67	112	15	7.37	NA	NA	98	1.2	4	0	2000	0	0	0	0	0	0	0	0	8
0	0	1	39	1	0	1	86	103	15	7.38	0.4	12.2	88	1.3	3	0	0	0	0	0	0	0	0	0	0	2
0	0	1	57	1	1	0	122	146	3	7.37	1.3	12.5	61	1.1	30	0	4580	4000	0	5	0	0	0	0	0	6
0	0	1	37	1	0	0	115	94	14	7.36	5.3	15.7	100	1	1	0	0	0	0	0	0	0	0	0	0	4
0	0	1	59	1	2	0	84	140	15	7.35	2.1	NA	74	1	18	0	4800	500	0	0	0	0	0	0	0	19
0	0	1	26	1	0	1	116	122	14	7.33	7	14.2	81	1	5	0	0	0	0	0	0	0	0	0	0	1
0	0	1	43	1	0	0	117	134	11	7.15	2	14.3	87	1	17	0	5000	0	0	0	0	0	0	0	0	22
0	0	1	20	1	0	0	101	154	15	7.41	1.3	16.3	79	1.1	1	0	2500	0	0	0	0	0	0	0	0	10
0	0	1	16	1	0	1	94	146	15	NA	NA	14.4	92	1	1	0	3000	0	0	0	0	0	0	0	0	2
0	0	1	23	1	0	0	90	179	15	7.45	2.9	14.3	115	1	9	0	0	0	0	0	0	0	0	0	0	19
0	0	1	33	1	0	0	65	141	15	7.49	3.1	14.4	63	1	9	0	3000	0	0	0	0	0	0	0	0	21
0	0	1	25	1	0	1	74	104	15	7.37	3.2	13.4	80	1.1	10	0	1500	0	0	0	0	0	0	0	0	1
0	0	1	22	1	0	0	157	132	13	7.12	6.2	11.8	136	1.2	29	1	4486	3750	7	4	0	0	0	0	0	12
0	0	1	22	1	0	0	140	181	15	7.36	1	12.3	75	1.1	10	0	7000	500	1	0	0	0	0	0	0	35
0	0	0	87	1	4	0	107	144	3	7.34	0.5	12	73	1	12	0	1580	2500	0	1	0	0	0	0	0	65
0	0	0	52	1	1	0	138	87	4	7.34	2.6	10.3	111	2	17	0	4000	1000	8	1	0	0	0	0	0	1
0	0	1	41	1	0	0	52	133	15	7.33	1.3	12.5	84	1	10	0	0	0	0	0	0	0	0	0	0	22
0	0	1	20	1	0	1	105	117	15	7.38	2.2	13	83	1.1	9	0	3000	0	0	0	0	0	0	0	0	1
0	0	1	44	1	0	0	62	88	14	7.26	1.3	12	119	1.1	45	0	4660	0	6	0	0	0	0	0	0	15
0	0	1	73	1	3	0	64	107	8	7.39	1	10.7	79	1	36	0	2000	1000	2	3	0	0	0	0	0	64
0	0	0	56	0	1	0	90	96	3	7.29	4	8.5	41	1.3	45	0	0	0	0	1	0	0	0	0	0	0
0	0	1	35	1	0	0	163	132	15	7.3	4.4	16.2	130	1.1	27	0	6600	500	15	1	0	0	0	0	0	91
0	0	1	46	1	0	0	110	107	6	7.33	1.8	13.8	64	1	27	0	1340	2000	0	3	0	0	0	0	0	18
0	0	0	60	0	2	0	125	NA	15	7.01	10.5	NA	113	1.6	59	1	3000	0	26	0	0	0	0	0	0	0
0	0	1	43	1	0	0	62	140	15	7.33	2.7	13.4	93	1	16	0	1820	0	0	0	0	0	0	0	0	4
0	0	1	44	1	0	0	79	201	9	7.34	0.6	15.8	91	1	8	0	0	0	0	0	0	0	0	0	0	1
0	0	1	42	1	0	1	120	107	15	7.12	7.4	NA	106	1.1	29	0	1800	1750	4	0	0	0	0	0	0	4
0	0	0	42	1	0	0	148	90	3	7.33	3.2	14.7	99	1.2	29	0	0	0	0	1	0	0	0	0	0	1
0	0	0	42	1	0	0	150	66	3	7.23	4.1	10.4	NA	1.3	50	1	2400	0	25	0	0	0	0	0	0	0
0	0	1	74	1	3	0	61	126	15	7.55	2	12.9	97	1	16	0	0	0	0	0	0	0	0	0	0	6
0	0	1	87	1	5	0	102	200	13	7.39	1	11.7	127	1.1	2	0	1000	0	0	0	0	0	0	0	0	2
0	0	1	43	1	0	1	135	66	13	7.28	6.3	11.2	105	1.1	16	0	5700	3500	19	0	0	0	0	0	0	5
0	0	1	31	1	0	0	66	137	15	7.3	1.2	13.8	98	1	9	0	1000	0	0	0	0	0	0	0	0	6
0	0	1	23	0	0	0	85	115	15	7.39	2.8	12.6	NA	1.1	17	0	2000	0	0	0	0	0	0	0	0	33
0	0	1	42	1	0	0	66	109	15	7.38	1.1	13.5	94	1	16	0	2000	0	0	0	0	0	0	0	0	5
0	0	1	79	1	7	0	106	222	6	7.42	2.5	14.4	119	1.1	36	0	1420	0	0	0	0	0	0	0	0	21
0	0	1	58	1	1	0	107	NA	15	7.31	2.9	15.6	94	1.1	22	0	6800	2000	4	NA	0	0	0	0	0	20
0	0	1	21	0	0	0	101	76	15	7.36	1	13.4	65	1	0	0	0	0	0	0	0	0	0	0	0	0
0	0	0	39	1	0	0	95	NA	7	7.26	1.3	14.1	70	1.3	34	0	8300	2500	4	1	0	0	0	0	0	2
0	0	1	19	0	0	0	160	140	9	7.44	1.4	12.2	49	1.1	41	0	4100	250	0	0	0	0	0	0	0	12
0	0	1	39	1	0	0	103	149	14	7.48	1.6	15.4	100	1	4	0	0	0	0	0	0	0	0	0	0	0
0	0	1	74	1	5	0	69	113	15	7.33	2.5	9.1	78	1.2	13	0	1900	1900	3	1	0	0	0	0	0	12
0	0	1	34	1	0	1	130	76	14	7.46	1	12	116	1.1	1	0	4000	0	0	0	0	0	0	0	0	2
0	0	1	71	1	4	0	89	164	10	7.4	0.8	12.5	129	1	16	0	200	2750	5	4	0	0	0	0	0	54
0	0	0	59	1	2	0	76	58	3	7.43	2.2	13.2	95	1.2	20	0	2500	750	0	6	0	0	1	0	0	6
0	0	0	89	1	10	0	109	75	3	7.26	3.3	10.6	130	NA	18	0	3200	250	4	0	0	0	0	0	0	1
0	0	0	41	0	0	0	100	182	12	7.38	2	11.4	44	1	17	0	845	750	0	11	0	0	0	0	0	11
0	0	0	82	0	4	0	96	60	3	7.27	1.8	7.9	67	1.5	45	0	0	0	4	0	0	0	0	0	0	0
0	0	1	26	1	0	0	126	133	3	7.2	10.6	15.6	99	1	34	0	3900	250	0	0	0	0	0	0	0	25
0	0	0	33	0	0	0	104	157	12	7.41	1.1	13.2	66	1	29	0	360	500	0	4	0	0	0	0	0	8
0	0	1	50	1	1	0	81	194	15	7.32	2.7	15	94	1	8	0	0	0	0	0	0	0	0	0	0	12
0	0	1	35	0	0	0	128	94	14	7.42	1.2	13.1	70	1	45	0	3400	1000	2	0	0	0	0	0	0	86
0	0	0	51	1	1	0	126	NA	13	6.81	11.3	5.3	75	1.4	34	0	2000	0	26	0	0	0	0	0	0	0
0	0	1	40	1	0	0	80	120	15	7.32	1.4	14.2	91	1	33	0	2800	250	0	0	0	0	0	0	0	14
0	0	1	21	1	0	0	74	159	15	7.35	2.6	15	117	1.1	20	0	0	0	0	0	0	0	0	0	0	19
0	0	1	70	1	3	0	81	90	14	7.4	0.9	11	131	1	9	0	4500	250	0	0	0	0	0	0	0	3
0	0	1	45	1	0	0	84	162	15	7.44	2.7	15.5	75	0.9	9	0	1000	0	0	0	0	0	0	0	0	10
0	0	0	37	1	0	0	95	147	3	7.43	2.7	13.5	81	0.9	24	0	350	500	0	2	0	0	0	0	0	1
0	0	0	70	0	3	0	116	122	3	7.32	2	12	83	10	34	0	0	0	1	0	0	0	0	0	0	0
0	0	1	45	0	0	0	78	189	15	7.38	0.7	12	64	1	1	0	0	0	0	0	0	0	0	0	0	2
0	0	1	26	1	0	0	139	146	13	7.28	10.1	11.2	110	1.1	18	0	2020	750	0	NA	0	0	0	0	0	10
0	0	1	50	1	1	1	75	128	15	7.3	2	15.1	205	1	26	0	4400	700	0	1	0	0	0	0	0	18
0	0	0	70	1	4	0	99	99	12	7.39	2.2	13.2	80	1	50	0	6700	1250	4	1	0	0	0	0	0	14
0	0	1	24	1	0	0	113	139	6	7.31	4.4	14.7	108	1	17	0	6900	0	0	4	0	0	0	0	0	12
0	0	1	54	1	1	0	120	211	12	7.35	2.4	15.3	84	1	25	0	2170	0	0	0	0	0	0	0	0	2
0	0	0	66	0	2	0	157	172	3	7.26	6.6	11.6	80	1.2	33	0	750	0	4	0	0	0	0	0	0	1
0	0	0	30	1	0	0	136	NA	13	7.04	12.6	8.2	134	1.2	[ND]	0	1500	0	4	0	0	0	0	0	0	0
0	0	1	16	1	0	1	68	150	15	7.27	1.4	NA	107	1.1	9	0	3000	0	0	0	0	0	0	0	0	6
0	0	1	32	1	2	0	102	98	14	7.36	1.1	13.2	91	1	14	0	4000	0	1	0	0	0	0	0	0	19
0	0	1	34	1	0	0	98	134	15	7.37	1.3	14.3	100	1.1	4	0	1000	0	0	0	0	0	0	0	0	7
0	0	0	20	1	0	0	150	130	3	7.27	1	14	78	1.4	41	0	350	0	0	0	0	0	0	0	0	0
0	0	1	24	1	0	1	166	160	14	7.35	2.6	12.2	113	1	18	0	6100	1000	3	0	0	0	0	0	0	11
0	0	1	44	1	0	0	163	165	15	7.2	2	12.7	99	1.1	66	0	1900	1000	3	0	0	0	0	0	0	34
0	0	1	68	1	4	0	137	155	5	7.18	12.3	11.7	119	1.1	25	0	1880	3500	0	2	0	0	1	0	0	67
0	0	0	50	1	1	0	74	165	4	7.36	0.9	10.3	72	1.1	29	0	2100	250	0	1	0	0	0	0	0	1
0	0	1	22	1	0	0	86	131	15	7.36	3	13.4	83	1	12	0	0	0	0	0	0	0	0	0	0	26
0	0	1	22	1	0	1	65	129	15	7.37	8.4	14.9	116	1	4	0	500	0	0	0	0	0	0	0	0	3
0	0	1	38	1	0	1	92	110	9	7.19	7	NA	108	1	10	0	4500	500	0	0	0	0	0	0	0	31
0	0	0	29	0	0	0	70	110	5	7.4	1.3	12.7	77	1.2	25	0	4200	2500	2	2	0	0	0	0	0	3
0	0	1	42	1	0	0	54	131	15	7.37	1.1	14.7	86	1	1	0	0	0	0	0	0	0	0	0	0	0
0	0	1	62	0	8	0	93	155	14	7.24	0.8	13	65	1	9	0	1500	1000	0	2	0	0	0	0	0	14
0	0	1	25	1	0	1	149	161	15	7.25	11.1	13.9	139	1	9	0	1000	0	3	0	0	0	0	0	0	2
0	0	1	73	1	3	0	80	126	11	7.37	1	14	71	1.3	36	0	500	0	0	0	0	0	0	0	0	23
0	0	1	31	1	0	0	142	108	10	6.78	14	11.8	138	1.2	27	0	5100	6500	24	5	0	0	0	0	0	118
0	0	1	20	0	0	0	120	128	14	7.38	2.8	12.7	48	1	13	0	4250	500	3	0	0	0	0	0	0	14
0	0	1	30	1	0	0	95	145	14	7.34	3.1	NA	102	1	27	0	0	0	0	0	0	0	0	0	0	20
0	0	1	18	1	0	1	91	114	15	7.32	4.8	15.1	102	1	9	0	0	0	0	0	0	0	0	0	0	2
0	0	1	19	0	0	0	95	129	8	7.37	2.1	14.4	65	1.1	34	0	1000	2200	2	3	0	0	0	0	0	16
0	0	1	66	1	2	1	106	106	15	7.46	1.6	17.2	88	1	1	0	3000	0	0	0	0	0	0	0	0	2
0	0	0	18	1	0	0	129	98	3	7.14	4.4	17.1	95	1.5	25	0	3110	3150	0	1	0	0	0	0	0	2
0	0	1	53	1	1	0	88	149	8	7.37	0.9	13	61	1	32	0	1600	1500	0	4	0	0	0	0	0	47
0	0	1	53	1	1	0	65	147	15	7.29	5.3	14.2	77	1	22	0	0	0	0	0	0	0	0	0	0	39
0	0	1	75	0	3	0	77	175	8	7.45	1.1	NA	57	1	17	0	1000	400	0	1	0	0	0	0	0	20
0	0	1	45	1	0	0	139	152	14	7.46	1.6	15.5	83	0.9	4	0	0	0	0	0	0	0	0	0	0	11
0	0	1	36	0	0	0	113	104	14	6.84	13.5	15.2	70	1.3	35	0	1800	2250	6	0	0	0	0	0	0	36
0	0	1	30	1	0	0	128	96	11	7.15	14.4	16.2	115	1.1	0	0	1500	0	0	0	0	0	0	0	0	1
0	0	1	34	1	0	0	101	118	11	7.37	9.3	14.3	102	1	1	0	0	0	0	0	0	0	0	0	0	1
0	0	1	36	0	0	0	105	122	13	7.44	4.4	12.7	52	1.1	4	0	1600	750	0	0	0	0	0	0	0	15
0	0	1	51	1	1	0	68	123	7	7.34	1.7	13	92	1	29	0	5000	0	0	0	0	0	0	0	0	37
0	0	1	20	0	0	0	126	128	3	7.5	4	15.8	NA	0.9	0	0	0	0	0	0	0	0	0	0	0	0
0	0	1	17	1	0	0	143	131	13	7.39	2.6	15.8	85	1	29	1	1000	500	3	0	0	0	0	0	0	33
0	0	1	19	1	0	1	135	143	15	7.45	2.8	14.1	82	1	10	0	2000	0	0	0	0	0	0	0	0	6
0	0	1	46	1	0	0	79	154	14	7.41	2.1	11.4	57	1	0	0	0	0	0	0	0	0	0	0	0	3
0	0	1	42	1	0	0	145	127	14	7.25	2.2	12.9	62	1	13	0	4000	0	8	0	0	0	0	0	0	65
0	0	0	20	1	0	1	NA	NA	NA	6.57	15	7.2	60	1.5	25	1	6000	0	19	0	0	0	0	0	0	0
0	0	1	50	1	1	0	150	60	14	7.2	2.4	12.6	96	1.3	34	0	5000	2500	6	4	0	0	0	0	0	22
0	0	1	23	1	0	0	135	91	14	7.42	1.7	NA	84	1.2	29	0	1400	1000	4	0	0	0	0	0	0	7
0	0	1	32	1	0	0	140	121	15	7.31	3.6	14.1	119	0.9	9	0	3500	1000	3	0	0	0	0	0	0	19
0	0	1	54	0	1	1	91	86	14	7.38	3.1	9.9	83	1	9	0	5000	1000	6	0	0	0	0	0	0	10
0	0	1	33	1	0	0	115	131	7	7.38	2.1	14.3	58	1	36	0	2500	500	0	NA	0	0	0	0	0	435
0	0	1	18	1	0	1	141	65	15	7.2	12	16.2	102	1.2	1	0	1000	0	0	0	0	0	0	0	0	1
0	0	0	63	1	2	0	123	102	8	7.55	4.4	13.4	145	1	25	0	500	0	10	0	0	0	0	0	0	0
0	0	1	48	0	0	0	123	144	12	7.4	2.3	14.8	93	1	42	0	0	0	0	0	0	0	0	0	0	102
0	0	1	23	1	0	0	84	175	15	7.42	1.6	10	69	1.3	26	0	7250	0	8	0	0	0	0	0	0	20
0	0	1	18	1	0	0	186	149	13	7.14	7	15.7	106	1.2	50	0	5000	1000	2	2	0	0	0	0	0	56
0	0	1	35	1	0	0	152	170	15	7.27	3.1	14.9	87	1	22	0	2000	3500	1	0	0	0	0	0	0	30
0	0	1	17	1	0	1	95	104	15	7.29	9.8	13.4	108	1.3	29	0	4000	0	0	0	0	0	0	0	0	6
0	0	1	55	1	1	0	47	118	15	7.39	0.5	15	NA	1	9	0	2000	0	0	0	0	0	0	0	0	3
0	0	1	21	1	0	0	68	125	14	7.31	2.3	13.8	78	1.1	9	0	1250	0	0	0	0	0	0	0	0	9
0	0	1	29	1	0	0	84	127	15	7.52	1.4	15.2	94	1.1	9	0	5000	500	0	0	0	0	0	0	0	43
0	0	0	85	1	5	0	120	151	8	7.2	4.4	4.8	75	10	34	0	3700	1500	9	7	0	0	0	0	0	25
0	0	1	29	1	0	1	65	105	15	7.37	1.9	12.1	104	1.2	4	0	2150	0	0	0	0	0	0	0	0	3
0	0	1	36	1	0	0	85	144	9	7.5	0.6	14.8	64	1	4	0	1500	250	0	0	0	0	0	0	0	2
0	0	1	82	1	5	0	120	120	4	7.33	1.7	11.6	103	1.2	45	0	250	2250	2	3	0	0	0	0	0	37
0	0	1	19	1	0	1	100	152	9	7.41	1.3	13.6	81	1.2	29	0	6000	2000	0	0	0	0	0	0	0	9
0	0	1	18	1	0	1	58	120	15	7.37	1.2	14.8	79	1.2	1	0	0	0	0	0	0	0	0	0	0	0
0	0	1	47	0	0	1	148	110	13	7.34	3.2	11.5	64	1	9	0	2000	4250	5	0	0	0	0	0	0	24
0	0	1	24	0	0	1	136	84	10	7.32	2.7	11	76	NA	35	0	3620	2000	17	1	0	0	0	0	0	18
0	0	1	42	1	0	1	131	89	3	NA	NA	12.2	101	1.2	11	0	3500	1000	5	0	0	0	0	0	0	7
0	0	1	44	1	0	0	59	98	15	7.45	1.6	13.4	104	1.1	30	0	1140	0	0	0	0	0	0	0	0	2
0	0	1	48	0	0	0	57	132	15	7.43	3.2	13.5	60	1	10	0	1000	0	0	0	0	0	0	0	0	9
0	0	1	35	1	0	0	116	135	14	7.35	1.6	14.1	67	1.1	25	0	1437	3000	3	0	0	0	0	0	0	147
0	0	1	49	1	0	0	80	144	15	7.31	1.8	14.6	83	1.1	20	0	2000	0	0	0	0	0	0	0	0	27
0	0	1	17	1	0	0	79	148	13	7.34	1.4	14	74	1.1	22	0	4000	1250	0	0	0	0	0	0	0	13
0	0	1	19	1	0	1	114	78	15	NA	NA	14.1	87	1.1	25	0	2000	500	2	0	0	0	0	0	0	8
0	0	1	29	1	0	1	120	78	13	7.3	6.5	10.2	169	1.2	17	0	6060	1000	5	0	0	0	0	0	0	9
0	0	1	48	1	0	0	93	154	15	7.31	2.1	15.1	109	1.1	13	0	1000	0	0	0	0	0	0	0	0	29
0	0	1	38	1	0	0	117	125	5	7.29	2.7	15.9	91	1.1	38	0	2900	1000	4	13	0	0	0	0	0	37
0	0	1	21	1	0	0	162	133	15	7.14	4.3	13.6	132	1.2	22	1	5200	2750	10	1	0	0	0	0	0	77
0	0	1	31	1	0	0	107	158	14	7.37	2	NA	79	1.1	24	0	2000	0	0	0	0	0	0	0	0	10
0	0	1	45	1	0	0	140	NA	11	7.21	5	14.1	137	1.2	42	0	4110	2500	4	6	0	0	0	0	0	14
0	0	1	28	1	0	1	119	157	15	7.3	6.7	14.9	107	1	18	1	6000	0	0	0	0	0	0	0	0	5
0	0	1	19	1	0	0	106	165	15	7.36	1.1	NA	NA	1.2	9	0	4000	0	0	0	0	0	0	0	0	7
0	0	1	34	1	0	0	136	119	14	7.34	1.9	13.7	156	1.1	24	0	3400	1500	3	0	0	0	0	0	0	11
0	0	1	76	1	3	0	80	154	10	7.3	2.8	12.7	95	1	12	0	2000	0	0	0	0	0	0	0	0	13
0	0	1	43	1	0	0	115	152	15	7.38	1.5	NA	NA	1	22	0	7000	1000	4	0	0	0	0	0	0	17
0	0	1	66	1	2	0	105	158	15	7.37	1.8	NA	83	1.1	21	0	0	0	0	0	0	0	0	0	0	6
0	0	1	20	1	0	0	84	141	15	7.42	1.8	15	88	1.1	21	0	0	0	0	0	0	0	0	0	0	1
0	0	1	48	1	0	0	97	120	15	7.34	1.9	14.6	75	1.1	18	0	0	0	0	0	0	0	0	0	0	3
0	0	1	18	0	0	0	122	105	15	7.54	1.4	11.4	49	1.1	10	0	4750	0	3	0	0	0	0	0	0	85
0	0	1	68	1	2	0	107	133	11	7.42	4.7	12.6	74	1	35	0	2270	1000	0	0	0	0	0	0	0	76
0	0	0	85	0	4	0	127	92	15	7.13	7.4	12.2	95	1.2	10	0	500	0	6	0	0	0	0	0	0	0
0	0	1	30	1	0	1	97	114	15	7.37	2	14.2	110	1	6	0	1250	0	0	0	0	0	0	0	0	1
0	0	1	91	1	5	0	73	133	15	7.41	1.3	9.3	112	1.1	1	0	0	0	0	0	0	0	0	0	0	17
0	0	0	86	0	4	0	111	65	12	7.48	1.3	10.3	NA	1.2	41	0	1230	1750	7	2	0	0	0	0	0	7
0	0	1	56	1	1	0	123	168	14	7.25	1.2	14	80	1	16	0	3768	1000	0	3	0	0	0	0	0	8
0	0	1	26	1	0	0	87	135	15	7.34	1.2	16.8	82	1	5	0	0	0	0	0	0	0	0	0	0	0
0	0	1	17	1	0	1	85	94	15	7.47	3.5	12	88	1.1	4	0	2500	1000	2	0	0	0	0	0	0	10
0	0	1	64	0	4	0	75	155	13	7.34	NA	12.8	103	1	16	0	2100	0	0	6	0	0	1	0	0	35
0	0	1	36	1	0	0	111	144	12	7.44	1.9	10.7	55	1.1	5	0	0	0	0	0	0	0	0	0	0	2
0	0	1	34	1	0	0	102	123	14	7.35	0.8	14	85	1.1	25	1	0	0	0	0	0	0	0	0	0	5
0	0	1	38	0	0	0	80	140	15	7.4	3.3	14.4	71	1	9	0	4000	0	0	0	0	0	0	0	0	15
0	0	1	34	1	0	0	102	101	14	NA	NA	16.2	70	1.2	13	0	4000	1000	0	0	0	0	0	0	0	10
0	0	1	22	1	0	1	113	135	15	7.37	1.7	14.2	111	1	16	0	2000	0	0	0	0	0	0	0	0	4
0	0	1	37	1	0	1	109	143	15	7.36	2	16	107	1	10	0	500	0	0	0	0	0	0	0	0	6
0	0	1	43	1	0	0	70	135	15	NA	NA	14.4	70	1.2	9	0	3000	0	0	0	0	0	0	0	0	2
0	0	1	77	0	3	0	113	173	15	NA	NA	NA	75	1.1	10	0	3100	1000	4	0	0	0	0	0	0	36
0	0	1	44	0	0	0	118	127	9	7.47	0.6	13.7	59	1	41	0	1500	0	0	0	0	0	0	0	0	1
0	0	0	23	1	0	0	139	97	4	7.18	3.1	6.8	77	2.5	20	0	7900	1000	11	2	0	0	0	0	0	2
0	0	1	54	1	1	0	120	125	4	7.34	3.2	14.1	107	1	45	0	1800	500	0	5	0	0	0	0	0	47
0	0	1	35	1	0	1	74	134	15	NA	NA	14.9	116	1.1	2	0	0	0	0	0	0	0	0	0	0	1
0	0	1	16	1	0	1	130	123	15	7.35	0.8	14.1	77	1.1	9	0	2000	0	0	0	0	0	0	0	0	2
0	0	1	21	1	0	1	84	117	15	7.32	7.4	14.2	101	1	3	0	2000	0	0	0	0	0	0	0	0	4
0	0	1	55	0	1	0	72	123	15	7.33	2.1	11.6	52	1	9	0	2000	0	0	0	0	0	0	0	0	14
0	0	1	45	1	0	1	65	184	15	7.38	1.4	16.5	107	1	1	0	1000	0	0	0	0	0	0	0	0	1
0	0	1	16	1	0	1	105	116	15	7.3	1	13.5	60	1.1	11	0	4100	0	0	0	0	0	0	0	0	10
0	0	1	26	1	0	0	136	83	14	7.16	6.2	10.6	92	1.3	34	0	1700	6500	15	3	0	0	0	0	0	44
0	0	1	16	0	0	0	69	139	15	7.28	1.8	14.4	59	1.1	10	0	2000	0	0	0	0	0	0	0	0	3
0	0	1	17	0	0	0	74	164	13	7.33	0.9	14.6	87	1.3	17	0	0	0	0	0	0	0	0	0	0	2
0	0	1	45	0	0	0	116	170	6	7.45	1	10.5	47	1	25	0	2000	500	1	1	0	0	0	0	0	30
0	0	1	39	1	0	0	104	147	15	7.51	4.2	14.8	66	1	2	0	0	0	0	0	0	0	0	0	0	7
0	0	0	63	1	2	0	120	82	3	7.41	3.4	9.6	67	1.6	50	0	3400	2000	10	2	0	0	0	0	0	2
0	0	1	26	1	0	0	64	98	14	7.33	1.2	14.8	NA	1	51	0	2200	500	0	0	0	0	0	0	0	12
0	0	1	33	1	0	1	63	136	15	7.38	1.2	NA	NA	NA	9	0	1300	0	0	0	0	0	0	0	0	2
0	0	1	20	1	0	1	72	137	15	7.33	6.6	15.5	93	1.1	2	0	2000	0	0	0	0	0	0	0	0	2
0	0	1	59	0	1	0	100	115	3	7.23	3.6	14.3	76	1	13	0	2800	0	0	0	0	0	0	0	0	51
0	0	1	59	1	1	0	109	167	14	7.3	NA	14.2	66	1	29	0	1000	0	0	0	0	0	0	0	0	5
0	0	1	51	1	1	0	120	70	4	7.02	NA	12	133	1.3	38	0	3990	1500	8	12	0	0	0	0	0	33
0	0	1	42	1	0	1	72	117	15	7.35	1.1	12.1	NA	1	4	0	4000	0	0	0	0	0	0	0	0	3
0	0	1	48	0	0	0	106	155	12	7.45	1.8	14.3	58	1	9	0	2170	0	0	0	0	0	0	0	0	9
0	0	1	17	1	0	1	76	105	15	7.32	2.9	12.9	107	1.2	11	0	1000	500	0	0	0	0	0	0	0	2
0	0	1	18	1	0	0	82	154	14	7.33	2.2	14.9	89	1.1	9	0	2000	0	0	0	0	0	0	0	0	13
0	0	1	30	1	0	0	116	132	9	7.44	1.1	14.8	84	1.1	34	0	180	750	0	2	0	0	0	0	0	14
0	0	1	17	1	0	1	145	98	15	7.25	3	12.2	87	1.2	9	0	5750	0	4	0	0	0	0	0	0	13
0	0	1	20	1	0	1	146	163	15	7.35	5.1	15.2	99	1.2	9	0	1000	0	0	0	0	0	0	0	0	2
0	0	1	25	1	0	0	74	124	14	7.33	1.6	13.5	54	1.1	0	0	0	0	0	0	0	0	0	0	0	9
0	0	1	19	1	0	0	125	136	14	7.35	2	9.9	86	1.4	18	0	4000	1500	3	0	0	0	0	0	0	29
0	0	1	32	1	0	0	100	129	15	7.41	4.2	16.1	109	1.2	8	0	0	0	0	0	0	0	0	0	0	1
0	0	1	60	1	2	0	94	153	15	7.3	1.1	14.8	79	1.1	17	0	3000	0	0	0	0	0	0	0	0	10
0	0	1	40	1	0	1	122	NA	NA	6.96	8.1	10.8	138	1.5	16	0	7350	2250	7	2	0	0	0	0	0	21
0	0	1	40	0	0	0	76	115	14	7.58	1.2	7.6	62	1.1	17	0	2100	0	2	0	0	0	0	0	0	4
0	0	1	60	1	2	0	68	99	15	7.35	1.7	14.1	111	1.1	29	0	4000	1000	0	0	0	0	0	0	0	24
0	0	1	16	1	0	1	71	121	15	7.36	1.7	12	75	1.1	9	0	4000	500	0	0	0	0	0	0	0	41
0	0	1	40	1	0	0	111	123	15	7.45	2.1	13	85	1	5	0	0	0	0	0	0	0	0	0	0	5
0	0	0	24	1	0	0	64	166	3	7.3	4.2	13.4	76	1.4	38	0	3550	2500	0	4	0	0	0	0	0	4
0	0	1	37	1	0	0	94	136	15	7.4	2.7	14.2	79	1.1	34	0	4579	0	4	0	0	0	0	0	0	45
0	0	1	38	1	0	1	80	100	NA	7.37	1.6	13.4	74	1.1	9	0	2000	0	0	0	0	0	0	0	0	3
0	0	1	39	1	0	0	130	89	12	7.05	8	13.7	151	1.3	43	0	4500	1200	9	2	0	0	0	0	0	51
0	0	1	62	1	2	0	74	158	15	7.36	2.2	15.2	88	1.2	0	0	0	0	0	0	0	0	0	0	0	7
0	0	1	43	1	0	0	64	115	15	7.55	3.4	11.9	137	1.1	13	0	2000	0	0	0	0	0	0	0	0	11
0	0	1	28	1	0	0	118	103	3	7.51	1	14.8	59	1.1	0	0	900	0	0	0	0	0	0	0	0	2
0	0	1	19	1	0	0	NA	NA	NA	7.37	1.3	14.1	87	1	0	0	0	0	0	0	0	0	0	0	0	0
0	0	1	20	1	0	0	140	78	15	7.24	3.5	12.7	118	1.1	34	0	7250	2000	3	0	0	0	0	0	0	39
0	0	1	32	1	0	0	125	124	12	7.26	3.5	15.3	132	1.1	29	1	5700	1500	3	2	0	0	0	0	0	14
0	0	1	19	1	0	1	121	86	15	7.31	9.4	14.5	113	1.1	10	0	0	0	0	0	0	0	0	0	0	2
0	0	1	31	1	0	1	149	130	7	7.17	3.2	11.4	74	1.3	18	0	5850	500	8	0	0	0	0	0	0	243
0	0	1	46	1	0	1	80	178	15	7.43	2.9	16.3	NA	1.1	1	0	0	0	0	0	0	0	0	0	0	1
0	0	1	32	1	0	0	109	173	15	7.35	1.3	16.6	79	1.1	1	0	0	0	0	0	0	0	0	0	0	1
0	0	1	17	1	0	1	137	NA	15	7.21	8	13.5	NA	1.1	10	0	3200	1000	2	0	0	0	0	0	0	3
0	0	1	22	0	0	0	70	110	15	NA	NA	13	57	1.1	13	0	4000	0	0	0	0	0	0	0	0	8
0	0	1	65	1	2	0	77	170	15	7.47	1.6	13	72	1	5	0	0	0	0	0	0	0	0	0	0	1
0	0	1	34	1	0	0	95	178	15	7.44	0.8	14.7	118	1.1	19	0	6250	500	1	0	0	0	0	0	0	65
0	0	1	28	1	0	1	86	115	15	7.39	2.1	15	NA	1.1	9	0	0	0	0	0	0	0	0	0	0	6
0	0	1	53	1	1	0	61	115	15	7.4	2	15.7	87	1	9	0	0	0	0	0	0	0	0	0	0	10
0	0	1	53	1	1	0	NA	126	15	7.36	2.6	14.5	88	1.1	25	0	2200	2000	2	0	0	0	0	0	0	14
0	0	1	58	0	1	0	82	148	15	7.37	2	12.6	96	1	9	0	0	0	0	0	0	0	0	0	0	5
0	0	1	41	1	0	0	54	141	15	7.4	1.8	16.1	91	1	1	0	0	0	0	0	0	0	0	0	0	1
0	0	1	48	1	0	0	82	178	15	7.33	0.6	14.8	103	1	9	0	4000	2000	0	0	0	0	0	0	0	32
0	0	1	61	1	2	0	101	203	13	7.3	1	NA	80	1	24	0	2500	1500	0	2	0	0	0	0	0	19
0	0	1	27	1	0	1	79	145	15	7.34	2.3	14.4	114	1	1	0	0	0	0	0	0	0	0	0	0	0
0	0	1	31	1	0	0	66	138	15	7.34	1.2	15.3	94	1	9	0	6000	500	0	0	0	0	0	0	0	19
0	0	1	36	1	0	0	44	153	15	7.35	1.3	14.2	90	1	18	0	1000	0	0	0	0	0	0	0	0	2
0	0	1	45	1	0	0	68	121	15	7.33	1.5	14	94	1.1	41	0	4000	0	0	0	0	0	0	0	0	16
0	0	1	19	1	0	0	130	135	13	7.43	1.8	11.9	74	1.1	2	0	2000	0	0	0	0	0	0	0	0	3
0	0	1	27	1	0	0	90	127	3	7.35	2.2	15.5	75	1.1	25	0	2896	0	0	9	0	0	0	0	0	9
0	0	1	35	1	0	0	61	124	15	7.35	1.6	13.2	86	1	1	0	0	0	0	0	0	0	0	0	0	0
0	0	1	51	1	1	0	106	160	15	7.41	2.8	14	70	1	24	0	1000	0	0	0	0	0	0	0	0	8
0	0	0	59	1	1	0	144	104	14	6.9	10.6	12.1	75	1.3	43	0	4800	1750	11	3	0	0	0	0	0	21
0	0	1	52	1	1	0	89	111	15	7.34	1.2	15.4	97	1.2	9	0	3000	0	0	0	0	0	0	0	0	20
0	0	1	59	1	1	0	76	107	15	7.4	1.7	13.1	130	1.1	9	0	5650	2500	10	0	0	0	0	0	0	56
0	0	1	53	1	1	0	NA	NA	NA	7.39	0.8	11.1	171	1.1	9	0	0	0	0	0	0	0	0	0	0	2
0	0	1	23	1	2	0	144	119	13	7.33	0.9	15	87	1	29	0	0	0	0	0	0	0	0	0	1	3
0	0	1	18	1	0	0	168	166	7	7.22	3.5	14.1	84	1.2	50	0	6550	1500	5	1	0	0	0	0	0	67
0	0	1	37	1	0	0	60	123	15	7.39	1.6	12.2	84	1.3	18	0	1000	0	0	0	0	0	0	0	0	36
0	0	1	40	1	0	0	101	141	13	7.38	1	14.1	97	1	9	0	700	0	0	0	0	0	0	0	0	0
0	0	1	27	1	0	1	88	141	15	7.36	2	14.5	108	1.1	10	0	4000	500	0	0	0	0	0	0	0	9
0	0	1	22	1	0	0	75	137	15	7.38	0.4	13.5	85	NA	18	0	2000	0	0	0	0	0	0	0	0	5
0	0	1	30	1	0	0	113	102	7	7.32	1.9	13.6	83	1.2	25	0	1000	3500	2	3	0	0	0	0	0	28
0	0	0	19	1	0	0	172	91	3	7.42	1.3	11.7	97	1.6	59	0	2650	6250	5	2	0	0	0	0	0	2
0	0	1	30	1	0	1	94	81	15	7.34	2.7	13.8	74	1	9	0	2000	0	0	0	0	0	0	0	0	3
0	0	1	45	1	0	1	95	115	15	7.3	3.6	12.9	66	1.2	9	0	1100	500	3	0	0	0	0	0	0	8
0	0	1	32	1	0	0	68	129	15	7.38	1.5	13.1	88	1.1	9	0	1000	0	0	0	0	0	0	0	0	3
0	0	1	68	1	2	0	58	120	15	7.36	1.2	14.2	77	1	9	0	2500	500	0	0	0	0	0	0	0	34
0	0	1	63	1	2	0	82	83	6	7.29	1.6	NA	103	1.1	45	1	5450	500	6	0	0	0	0	0	0	7
0	0	1	32	0	0	0	143	139	14	7.41	2.6	12.4	80	1.1	30	0	3950	0	4	0	0	0	0	0	0	18
0	0	1	57	1	1	0	107	106	4	7.41	2.5	14.7	62	1	33	0	5500	4000	4	2	0	0	0	0	0	49
0	0	1	35	1	0	0	88	134	15	7.37	1.4	14.9	100	1.1	9	0	3000	0	0	0	0	0	0	0	0	7
0	0	1	32	1	0	1	77	160	15	7.35	3.1	15.3	91	1.1	1	0	0	0	0	0	0	0	0	0	0	3
0	0	0	37	0	0	0	149	104	15	7.16	5.6	10.8	123	1.3	25	0	9500	5000	24	1	0	0	0	0	0	1
0	0	1	57	0	1	0	130	96	15	7.4	2.3	11.1	67	1.1	9	0	5500	0	4	0	0	0	0	0	0	43
0	0	1	16	1	0	1	93	157	15	7.41	2.8	12	93	1.3	9	0	1000	0	0	0	0	0	0	0	0	3
0	0	1	36	1	0	0	69	114	15	7.29	2.3	13.1	112	1.1	38	0	1000	0	0	0	0	0	0	0	0	44
0	0	1	54	1	1	0	109	123	14	NA	0.6	13.9	78	1	4	0	3000	0	0	0	0	0	0	0	0	2
0	0	1	21	1	0	0	128	119	8	7.42	1.1	14.2	54	1.1	1	0	100	0	0	0	0	0	0	0	0	3
0	0	1	37	1	0	0	137	113	3	7.14	3.8	12.8	105	1.1	22	1	4950	1000	5	0	0	0	0	0	0	24
0	0	1	20	1	0	1	92	141	15	7.42	5.9	15.8	116	1	1	0	3000	0	0	0	0	0	0	0	0	13
0	0	1	29	1	0	0	127	148	15	7.38	1.7	15.9	83	1	18	0	300	0	0	0	0	0	0	0	0	7
0	0	1	26	1	0	0	83	126	15	7.32	4.4	13.8	97	1.2	26	0	3000	0	0	0	0	0	0	0	0	10
0	0	1	27	1	0	0	90	128	8	7.44	1.3	15.5	94	1.2	34	0	3100	0	0	0	0	0	0	0	0	31
0	0	1	69	1	2	0	74	114	7	7.24	4.2	13.1	89	1.1	36	0	4771	1750	8	6	0	0	0	0	0	54
0	0	1	39	1	0	0	83	142	15	7.38	2.3	13.6	124	1.2	9	0	3250	0	4	0	0	0	0	0	0	42
0	0	1	19	1	0	1	115	132	7	7.19	5	12.8	96	1.2	16	0	1400	0	5	0	0	0	0	0	0	3
0	0	1	41	1	0	0	66	95	15	7.36	0.9	12.3	83	1	30	0	3500	3500	0	0	0	0	0	0	0	62
0	0	1	57	1	1	0	76	145	7	7.4	0.8	14.6	94	1.1	16	0	50	1000	0	7	0	0	0	0	0	33
0	0	1	78	1	3	0	90	139	3	7.51	0.9	12	72	1.1	33	0	700	0	0	0	0	0	0	0	0	36
0	0	1	27	1	0	0	90	147	15	7.34	2	15.6	104	1	34	0	1000	0	0	0	0	0	0	0	0	2
0	0	1	27	0	0	0	150	NA	14	6.79	15	9.1	108	1.5	29	0	5750	1500	16	10	0	0	0	0	0	224
0	0	1	22	1	0	1	105	140	15	7.34	13.7	14.8	115	1	9	0	4000	0	0	0	0	0	0	0	0	5
0	0	1	30	1	0	0	97	150	15	7.46	2.3	13.7	89	1	9	0	2000	0	0	0	0	0	0	0	0	6
0	0	1	19	1	0	0	80	164	12	7.32	3.4	13.2	66	1	20	0	1120	1000	0	3	0	0	0	0	0	7
0	0	1	30	1	0	0	96	133	13	7.38	1.8	14.1	78	1.1	14	0	2000	0	0	0	0	0	0	0	0	12
0	0	1	25	1	0	0	77	143	6	7.43	0.5	14.3	75	1.1	4	0	0	0	0	0	0	0	0	0	0	3
0	0	1	23	1	0	1	115	149	14	NA	NA	12.8	53	1.2	9	0	3000	0	2	0	0	0	0	0	0	4
0	0	1	54	1	1	0	116	168	15	7.24	2.5	15.5	93	1.1	20	0	2000	1250	0	0	0	0	0	0	0	11
0	0	1	34	1	0	1	69	84	15	7.26	2.6	13.8	94	1	11	1	2000	0	0	0	0	0	0	0	0	8
0	0	1	24	1	0	0	112	150	12	7.27	2.9	15.8	87	1.1	34	0	1000	1000	0	1	0	0	0	0	0	17
0	0	1	34	0	0	0	95	120	15	7.55	7.9	12.4	62	1.1	9	0	2000	0	0	0	0	0	0	0	0	16
0	0	1	38	1	0	0	73	147	15	7.38	1.7	15.1	88	1	9	0	1000	0	0	0	0	0	0	0	0	10
0	0	1	63	1	2	0	75	135	5	7.4	0.8	11.3	72	1.1	22	0	1700	1750	0	6	0	0	0	0	0	28
0	0	1	40	1	0	0	77	125	11	7.33	1.9	14.1	79	1	25	0	1000	1000	2	0	0	0	0	0	0	18
0	0	1	21	1	0	0	94	147	9	7.29	1.9	15.2	91	1.1	50	0	5219	1527	4	6	0	0	0	0	0	25
0	0	1	47	1	0	0	110	170	6	7.38	1.3	13.4	61	1	1	0	200	0	0	0	0	0	0	0	0	1
0	0	1	39	0	0	0	96	133	15	7.32	1.9	11.8	74	1.1	13	0	0	0	0	0	0	0	0	0	0	9
0	0	1	60	1	2	0	81	144	14	7.34	2.9	13.9	95	1.4	34	0	5650	2000	7	0	0	0	0	0	0	27
0	0	1	68	1	2	0	95	171	15	7.38	1.7	15.3	105	1	9	0	3000	1500	0	0	0	0	0	0	0	8
0	0	1	16	1	0	0	110	116	6	7.37	3.1	16.2	93	1.1	5	0	0	0	0	0	0	0	0	0	0	0
0	0	1	30	1	0	0	48	120	15	7.36	0.9	14.9	66	1.1	9	0	1500	0	0	0	0	0	0	0	0	4
0	0	1	26	1	0	0	99	139	15	7.38	2	15	100	NA	8	0	5000	0	0	0	0	0	0	0	0	5
0	0	1	24	1	0	1	67	147	15	7.29	3.7	15.3	119	1	4	0	0	0	0	0	0	0	0	0	0	2
0	0	1	26	1	0	1	84	95	15	7.34	5.4	14.8	113	1	1	0	2850	0	0	0	0	0	0	0	0	2
0	0	1	56	1	1	0	95	133	15	7.27	2	12.9	86	1.1	17	0	3000	0	0	0	0	0	0	0	0	19
0	0	1	50	0	1	0	85	145	13	7.3	2.2	12.3	61	1.1	25	0	1000	0	0	0	0	0	0	0	0	23
0	0	1	22	1	0	0	NA	NA	NA	NA	NA	14.6	122	1	0	0	0	0	0	0	0	0	0	0	0	1
0	0	1	35	1	0	0	132	139	14	7.23	3.4	14	69	1	34	0	4000	4000	5	0	0	0	0	0	0	38
0	0	1	43	0	0	0	103	148	5	7.41	1.6	11.2	44	1.1	9	0	4700	2000	0	2	0	0	0	0	0	27
0	0	1	51	1	1	0	96	150	7	7.38	1.4	12.6	56	1.1	29	0	1000	500	0	3	0	0	0	0	0	34
0	0	1	26	1	0	0	116	153	6	7.2	3.3	15	79	1.2	17	0	1000	2000	0	6	0	0	0	0	0	63
0	0	1	28	1	0	0	105	149	14	7.44	1.6	15	62	1.1	14	0	100	0	0	0	0	0	0	0	0	2
0	0	0	58	1	1	0	116	159	5	7.28	2	18.9	93	NA	38	0	8700	3250	8	1	0	0	0	0	0	1
0	0	1	18	1	0	0	136	88	5	7.13	4.9	9.5	127	1.3	50	0	2000	1500	10	12	0	0	0	0	0	75
0	0	1	64	0	2	0	93	139	11	7.36	1.2	10.1	63	1.2	10	0	0	0	0	0	0	0	0	0	0	0
0	0	1	29	0	0	0	115	94	14	7.35	3	12.7	66	1.1	13	0	2500	1250	1	0	0	0	0	0	0	16
0	0	1	38	0	0	0	90	130	15	7.4	1.4	14.3	82	NA	13	0	3000	1000	0	0	0	0	0	0	0	36
0	0	0	65	1	2	0	64	185	6	7.33	1.1	13.2	68	1.2	25	0	350	0	0	1	0	0	0	0	0	1
0	0	1	46	1	0	0	68	132	10	7.41	1.6	13.6	94	1.1	13	0	0	1000	0	0	0	0	0	0	0	10
0	0	1	43	1	0	1	102	156	15	7.36	1.3	14.2	83	NA	1	0	0	0	0	0	0	0	0	0	0	1
0	0	0	49	1	0	0	102	87	15	7.32	2.5	14.8	126	1.1	50	0	2000	750	12	1	0	0	0	0	0	2
0	0	0	30	1	0	0	130	100	5	7.27	1.3	12.1	91	1.1	38	0	3350	2500	9	3	0	0	0	0	0	3
0	0	1	55	1	1	0	102	167	15	7.42	2	14.1	87	1	13	0	0	0	0	0	0	0	0	0	0	1
0	0	0	72	0	3	0	93	89	8	7.22	2.6	14.3	81	1.1	34	0	0	0	5	3	0	0	0	0	0	3
0	0	1	19	1	0	1	62	94	15	7.23	12.2	14.6	153	1.3	10	0	4000	500	0	0	0	0	0	0	0	6
0	0	1	28	1	0	0	85	142	14	NA	NA	13.2	82	1	[ND]	0	0	0	0	0	0	0	0	0	0	1
0	0	1	28	1	0	0	83	155	15	7.33	3.5	16.1	106	1	19	0	2000	0	0	0	0	0	0	0	0	12
0	0	1	43	1	0	0	112	134	11	7.37	3.1	14.5	56	1	1	0	0	0	0	0	0	0	0	0	0	1
0	0	1	41	1	0	0	77	116	15	NA	NA	16.3	72	NA	21	0	3500	0	0	0	0	0	0	0	0	11
0	0	1	22	1	0	0	69	138	13	7.45	0.9	NA	77	1.1	16	0	0	0	0	0	0	0	0	0	0	8
0	0	1	88	1	4	0	92	100	10	7.21	3.9	10.7	98	1.1	8	0	1100	0	0	0	0	0	0	0	0	4
0	0	1	51	1	1	1	91	142	14	7.34	2.2	14.1	88	1.1	13	0	2000	0	2	0	0	0	0	0	0	4
0	0	1	19	1	0	0	107	129	15	7.32	1	14.3	94	1.1	1	0	0	0	0	0	0	0	0	0	0	2
0	0	1	55	1	1	0	71	136	15	7.53	2.3	13.2	77	1.1	9	0	8000	2000	3	1	0	0	0	0	0	34
0	0	1	51	1	1	0	70	160	15	7.4	1.5	15.3	89	1	[ND]	0	0	0	0	0	0	0	0	0	0	15
0	0	1	48	1	0	0	145	125	15	7.28	0.7	13.3	85	1	29	0	1000	0	0	0	0	0	0	0	0	13
0	0	1	42	1	0	1	84	108	15	7.37	5.3	NA	100	1	1	0	0	0	0	0	0	0	0	0	0	0
0	0	1	59	0	1	0	104	55	15	7.36	2.7	11.5	77	1.1	13	0	3750	0	5	0	0	0	0	0	0	24
0	0	1	31	1	0	0	86	138	8	7.34	NA	15.3	82	1	4	0	928	0	0	0	0	0	0	0	0	5
0	0	1	26	1	0	0	83	120	15	7.35	3	15.4	87	1	[ND]	0	0	0	0	0	0	0	0	0	0	1
0	0	0	60	1	2	1	0	0	3	6.69	17	8.5	148	1.6	30	0	2000	0	6	0	0	0	0	0	0	0
0	0	1	19	1	0	1	94	126	15	7.34	1.7	14.9	99	NA	13	0	1390	0	0	0	0	0	0	0	0	4
0	0	1	35	1	0	0	81	142	15	7.34	3.1	14.5	90	1	10	0	0	0	0	0	0	0	0	0	0	2
0	0	1	64	1	2	0	85	118	10	7.45	NA	14.1	67	1.1	9	0	3000	0	0	0	0	0	0	0	0	22
0	0	1	38	1	0	1	109	132	15	7.33	1.9	14.3	100	1.1	5	0	1000	0	0	0	0	0	0	0	0	2
0	0	1	20	1	0	0	60	121	15	7.35	1	11.9	81	1	5	0	4200	0	0	0	0	0	0	0	0	5
0	0	1	66	1	2	0	91	156	8	7.4	0.9	14	89	NA	29	0	920	1500	0	0	0	0	0	0	0	12
0	0	1	18	1	0	0	60	126	15	7.36	0.9	14.1	103	1.1	1	0	0	0	0	0	0	0	0	0	0	0
0	0	1	21	0	0	0	105	152	14	7.33	1.5	15.1	94	1.2	34	0	172	0	0	0	0	0	0	0	0	25
0	0	1	30	1	0	0	72	134	15	7.37	1.3	17.6	101	NA	1	0	250	0	0	0	0	0	0	0	0	0
0	0	1	26	1	0	0	45	135	7	7.34	6.4	14.1	73	1.1	29	0	3000	0	0	5	0	0	0	0	0	41
0	0	1	19	1	0	1	115	117	15	NA	1.9	13.3	93	NA	10	0	3000	0	0	0	0	0	0	0	0	8
0	0	1	26	1	0	0	67	130	15	7.36	2	15.1	100	1.1	24	0	4000	1000	3	0	0	0	0	0	0	12
0	0	1	24	1	0	1	101	104	15	7.37	6.3	16.4	123	1.1	9	0	0	0	0	0	0	0	0	0	0	3
0	0	1	42	1	0	0	100	110	13	7.4	2.7	13.9	82	1.1	12	0	0	0	0	0	0	0	0	0	0	10
0	0	1	34	1	0	0	97	128	15	7.32	8.2	13.5	88	1	4	0	0	0	0	0	0	0	0	0	0	1
0	0	1	29	1	0	1	NA	NA	NA	7.41	2.4	15.8	83	1.1	1	0	0	0	0	0	0	0	0	0	0	3
0	0	1	57	0	1	0	73	124	7	NA	NA	12.5	66	NA	20	0	3000	500	0	4	0	0	0	0	0	43
0	0	1	30	1	0	0	63	107	15	7.32	1.2	13.7	96	1	17	0	2000	0	0	0	0	0	0	0	0	5
0	0	1	60	0	2	0	118	52	14	7.13	6	15.3	116	1.2	48	0	2500	1000	10	4	0	0	0	0	0	29
0	0	1	19	1	0	1	101	143	15	7.37	3.5	14.5	88	1.1	3	0	0	0	0	0	0	0	0	0	0	0
0	0	1	67	1	2	0	105	202	15	7.4	1	13.4	134	1	1	0	0	0	0	0	0	0	0	0	0	4
0	0	1	19	1	0	1	124	139	15	7.37	2.9	15.2	98	NA	1	0	0	0	0	0	0	0	0	0	0	0
0	0	1	79	0	3	0	62	121	14	7.38	1.3	11.5	65	1.3	22	0	1000	1500	6	3	0	0	0	0	0	26
0	0	1	19	1	0	0	78	91	15	7.26	2.2	15	112	1.1	9	0	8250	0	0	0	0	0	0	0	0	50
0	0	1	16	1	0	1	91	90	15	7.37	NA	15.5	127	1.1	10	0	1250	0	1	0	0	0	0	0	0	4
0	0	1	34	1	0	0	73	119	3	7.42	7.5	12.4	50	1	29	0	5921	3000	4	5	0	0	0	0	0	101
0	0	1	32	1	0	0	84	144	15	NA	NA	12.9	76	1.2	13	0	1560	0	0	0	0	0	0	0	0	17
0	0	1	74	1	3	0	65	157	15	7.3	1.6	14.2	101	1.1	14	0	1000	0	0	0	0	0	0	0	0	30
0	0	1	37	1	0	0	60	127	15	7.42	1.5	14.4	90	1	1	0	0	0	0	0	0	0	0	0	0	1
0	0	1	22	1	0	0	54	138	14	NA	NA	15.9	114	1.1	4	0	0	0	0	0	0	0	0	0	0	1
0	0	1	37	1	0	0	80	110	15	7.5	5.1	14.6	118	1.1	34	0	500	0	6	0	0	0	0	0	0	38
0	0	1	40	1	0	1	97	146	15	7.38	1.8	14.8	78	0.9	1	0	0	0	0	0	0	0	0	0	0	0
0	0	1	45	1	0	0	66	125	15	7.39	0.8	15.7	95	NA	1	0	0	0	0	0	0	0	0	0	0	0
0	0	1	19	1	0	1	128	156	15	7.37	3	14.3	87	1.1	1	0	1000	0	0	0	0	0	0	0	0	2
0	0	1	63	1	2	0	83	135	15	7.47	1.3	14.3	76	1	1	0	0	0	0	0	0	0	0	0	0	0
0	0	1	46	1	0	0	73	100	11	7.34	0.8	12.6	65	1.1	0	0	300	0	0	0	0	0	0	0	0	4
0	0	1	37	0	0	0	74	128	4	7.41	2.4	12	61	1.1	29	0	625	2000	1	7	0	0	0	0	0	51
0	0	1	36	1	0	1	104	144	15	7.51	3.2	15.6	79	1	4	0	2000	0	0	0	0	0	0	0	0	3
0	0	1	41	1	0	0	NA	NA	NA	7.37	1.7	14.1	80	1	9	0	2000	0	0	0	0	0	0	0	0	2
0	0	1	28	0	0	1	100	90	15	7.32	2.7	10.7	66	0.9	20	0	3000	0	0	0	0	0	0	0	0	8
0	0	1	74	0	3	0	76	170	15	7.42	2.2	12.3	98	1	2	0	1000	0	0	0	0	0	0	0	0	2
0	0	0	53	1	1	1	78	NA	12	7.01	18	10.4	197	1.1	26	0	2750	1500	12	5	0	0	0	0	0	8
0	0	1	80	1	4	0	86	153	15	7.41	1.3	13.8	93	NA	0	0	0	0	0	0	0	0	0	0	0	0
0	0	1	19	1	0	0	86	180	15	7.33	2.4	13.4	96	1	0	0	0	0	0	0	0	0	0	0	0	0
0	0	1	37	1	0	0	70	151	15	7.37	2.4	13.7	112	1	4	0	2000	0	0	0	0	0	0	0	0	12
0	0	1	34	1	0	0	78	161	15	7.35	1.1	17.1	81	1	8	0	1000	0	0	0	0	0	0	0	0	5
0	0	1	16	1	0	1	116	140	15	7.39	3.1	14.1	87	0.9	1	0	0	0	0	0	0	0	0	0	0	0
0	0	1	82	1	4	0	92	106	13	7.6	5.5	14.7	115	1	34	0	2400	750	0	0	0	0	0	0	0	12
0	0	1	32	1	0	0	70	159	11	7.41	1.4	12.3	63	1	9	0	1250	0	0	0	0	0	0	0	0	29
0	0	1	30	0	0	0	75	111	15	7.42	2.3	12.2	66	1	5	0	1500	0	0	0	0	0	0	0	0	8
0	0	1	27	1	0	0	99	127	15	7.41	2.6	16.2	112	1	[ND]	0	0	0	0	0	0	0	0	0	0	0
0	0	1	55	1	1	0	96	130	15	7.38	0.8	NA	NA	NA	[ND]	0	0	0	0	0	0	0	0	0	0	0
0	0	1	44	1	0	0	104	161	15	7.38	1.9	14.3	96	1.1	9	0	4500	0	1	0	0	0	0	0	0	16
0	0	0	25	1	0	0	109	153	7	7.34	1.1	13.9	83	1.1	36	0	4700	1500	11	2	0	0	0	0	0	2
0	0	1	42	1	0	0	62	96	12	7.37	2.6	14.5	91	1.1	1	0	250	0	0	0	0	0	0	0	0	1
0	0	0	52	1	1	0	56	166	5	7.4	2.1	11.6	91	1.2	29	0	5750	1000	0	1	0	0	0	0	0	1
0	0	1	17	1	0	0	91	127	15	7.31	2.4	15.1	86	1.1	9	0	2000	2000	0	0	0	0	0	0	0	19
0	0	1	48	1	0	0	39	118	15	7.38	1.7	14.1	88	1	17	0	1000	0	0	0	0	0	0	0	0	15
0	0	1	24	1	0	1	72	106	15	7.34	1.3	15.7	99	1	2	0	0	0	0	0	0	0	0	0	0	0
0	0	1	42	1	0	0	101	120	15	7.24	2.2	14	83	NA	25	0	2000	0	0	3	0	0	0	0	0	14
0	0	1	30	0	0	0	90	107	11	7.39	1.8	14.4	71	0.9	9	0	0	0	0	0	0	0	0	0	0	2
0	0	1	30	1	0	0	55	131	13	7.39	1	NA	79	1	13	0	0	0	0	0	0	0	0	0	0	3
0	0	1	71	0	3	0	75	121	13	7.5	2.8	NA	44	NA	1	0	3000	0	0	0	0	0	0	0	0	13
0	0	1	66	1	3	0	88	165	14	7.34	4	14.3	89	1.1	29	0	2000	4000	2	0	0	0	1	0	0	21
0	0	1	46	1	0	0	70	115	15	7.42	3.9	15.5	95	1	4	0	0	0	0	0	0	0	0	0	0	5
0	0	1	46	1	0	0	62	145	15	7.42	1.3	14.6	83	1	8	0	2000	0	0	0	0	0	0	0	0	13
0	0	1	35	1	0	1	64	149	15	7.2	4.3	14.4	106	1	5	0	0	0	0	0	0	0	0	0	0	1
0	0	1	37	1	0	0	88	144	15	7.36	2.4	14.9	72	1	5	0	2000	0	0	0	0	0	0	0	0	3
0	0	1	31	1	0	0	62	129	15	7.36	0.9	15.1	83	1.1	[ND]	0	0	0	0	0	0	0	0	0	0	0
0	0	1	35	1	0	0	83	130	15	NA	NA	14.2	97	1	1		0	0	0	0	0	0	0	0	0	2
0	0	1	35	1	1	0	75	130	15	7.4	0.8	15.8	91	1	[ND]		0	0	0	0	0	0	0	0	0	0
0	0	1	19	1	0	0	100	128	11	NA	NA	15.9	101	1.1	5		0	515	0	0	0	0	0	0	0	3
0	0	1	74	0	3	0	76	126	15	NA	NA	13	63	1	1		0	0	0	0	0	0	0	0	0	2
0	0	1	38	1	0	0	71	152	15	7.37	0.6	13	78	NA	1		0	0	0	0	0	0	0	0	0	1
0	0	1	52	0	1	0	89	141	15	7.35	2.5	12.6	65	0.9	1		1000	0	0	0	0	0	0	0	0	3
0	0	1	28	0	0	0	76	116	12	7.4	0.7	13.4	70	0.9	[ND]		0	0	0	0	0	0	0	0	0	1
0	0	1	24	1	1	1	85	129	15	7.31	4.2	NA	111	NA	10		3000	0	0	0	0	0	1	0	0	4
0	0	1	45	1	0	0	83	154	14	7.48	3.3	NA	NA	NA	[ND]		0	0	0	0	0	0	0	0	0	1
0	0	1	83	0	4	0	120	164	9	7.53	NA	12.7	103	NA	10		3000	0	0	0	0	0	0	0	0	3
0	0	1	45	1	0	0	91	168	15	7.39	2.5	NA	98	1.1	10		0	0	0	0	0	0	0	0	0	2
0	0	1	50	1	1	0	129	149	15	7.35	1.5	15.2	83	NA	43		555	1750	4	4	0	0	0	0	0	20
0	0	1	58	1	1	0	76	162	9	7.43	0.5	14.6	51	1.1	42		2250	1000	0	4	0	0	0	0	0	39
0	0	1	58	1	1	0	75	193	15	7.41	1.5	14.2	84	NA	5		0	0	0	0	0	0	0	0	0	3
0	0	1	38	1	0	0	93	149	15	7.29	3.2	14.3	94	1	9		0	0	0	0	0	0	0	0	0	8
0	0	1	27	1	0	0	64	124	NA	7.37	1.1	16.1	67	1	[ND]		0	0	0	0	0	0	0	0	0	0
0	0	1	49	1	0	0	88	189	15	7.31	2.8	14.3	93	1	22		2000	0	0	0	0	0	0	0	0	40
0	0	1	88	1	4	0	78	197	12	7.42	0.9	11.8	59	1	20		190	500	0	2	0	0	0	0	0	26
0	0	1	20	1	0	1	70	133	15	7.32	0.9	14.3	NA	1	9		0	0	0	0	0	0	0	0	0	6
0	0	1	39	0	0	0	80	144	15	7.37	3.1	12.4	61	1	14		0	0	0	0	0	0	0	0	0	10
0	0	1	19	1	0	1	113	146	15	7.35	7	15.5	106	1	1		0	0	0	0	0	0	0	0	0	1
0	0	1	63	0	5	0	65	200	15	7.34	1.6	NA	60	0.9	5		0	0	0	0	0	0	1	0	0	1
0	0	1	30	1	0	0	90	137	15	7.32	2.6	15.3	102	0.9	10		0	0	0	0	0	0	0	0	0	3
0	0	1	37	1	0	0	82	129	15	7.32	2.8	15.9	110	1	8		1000	0	0	0	0	0	0	0	0	7
0	0	1	40	1	0	0	88	123	15	7.4	2.9	13.1	92	1.1	20		2500	0	0	0	0	0	0	0	0	15
0	0	1	93	1	5	0	87	238	14	NA	NA	9.4	100	1.1	19		0	0	0	0	0	0	0	0	0	19
0	0	1	53	1	1	0	80	178	15	7.45	1.2	15.2	73	1	[ND]		0	0	0	0	0	0	0	0	0	1
0	0	1	67	0	2	0	112	150	14	7.41	1.4	11.5	87	1	17		0	0	0	0	0	0	0	0	0	18
0	0	0	61	1	4	0	62	148	4	7.37	1.1	16	79	1.1	20		3000	500	0	1	0	0	0	0	0	1
0	0	1	43	0	0	1	110	149	15	7.44	0.8	11.6	67	1	1		0	0	0	0	0	0	0	0	0	9
0	0	1	26	0	1	0	69	104	15	7.37	2.2	13.1	NA	1.1	5		0	0	0	0	0	0	0	0	0	1
0	0	1	17	1	0	1	90	150	15	7.53	1.6	15	71	NA	1		0	0	0	0	0	0	0	0	0	1
0	0	1	31	1	0	0	104	138	15	7.35	1.4	13.5	81	1.1	18		6100	1500	8	0	0	0	0	0	0	56
0	0	1	55	1	1	0	73	141	12	7.43	1	12.7	63	1.2	45		2925	1780	0	1	0	0	0	0	0	10
0	0	1	29	1	0	0	117	118	15	7.44	1.9	14.9	59	1	[ND]		2000	0	0	0	0	0	0	0	0	2
0	0	1	43	1	0	1	132	159	15	7.37	11.5	13.3	108	NA	1		1000	0	0	0	0	0	0	0	0	5
0	0	1	46	1	0	1	145	NA	14	7.2	13.3	12.4	140	1	9		2572	1500	9	0	0	0	0	0	0	12
0	0	1	17	1	0	1	61	144	15	7.36	2.3	14.8	86	NA	1		0	0	0	0	0	0	0	0	0	1
0	0	1	52	1	1	0	85	138	15	7.43	1.4	13.8	93	1	2		0	0	0	0	0	0	0	0	0	3
0	0	1	29	0	0	1	78	116	15	7.4	3	11.8	68	1	1		0	0	0	0	0	0	0	0	0	0
0	0	1	77	1	3	0	86	154	14	7.41	2	13.6	107	NA	10		0	0	0	0	0	0	0	0	0	1
0	0	1	46	1	0	0	63	154	15	7.37	1.8	NA	69	1	5		3000	0	0	0	0	0	0	0	0	4
0	0	1	67	1	2	0	76	127	15	NA	NA	16.8	112	1.1	17		0	0	0	0	0	0	0	0	0	6
0	0	1	20	1	0	0	87	144	15	NA	NA	15	90	1.1	[ND]		0	0	0	0	0	0	0	0	0	0
0	0	1	24	0	0	0	66	88	15	7.27	4.4	13.3	70	1	[ND]		0	0	0	0	0	0	0	0	0	1
0	0	1	39	1	0	0	72	153	14	7.41	3	14.4	81	1	20		0	0	0	0	0	0	0	0	0	3
0	0	1	26	0	0	0	78	147	12	7.54	1	11.3	58	0.9	14		1000	0	0	0	0	0	0	0	0	4
0	0	1	45	1	0	0	80	151	15	7.37	1.6	14.3	88	0.9	[ND]		0	0	0	0	0	0	0	0	0	1
0	0	1	27	1	0	0	118	138	15	7.35	1.3	14.6	89	1	[ND]		100	0	0	0	0	0	0	0	0	0
0	0	1	38	1	0	0	83	162	15	7.32	1	14.5	86	1.1	4		5000	0	0	0	0	0	0	0	0	16
0	0	1	16	1	0	0	104	121	15	7.38	9	15.6	97	NA	17		0	0	0	0	0	0	0	0	0	4
0	0	1	93	0	4	0	64	174	12	7.45	2.1	12.1	112	1	18		1500	0	0	0	0	0	0	0	0	12
0	0	1	20	1	0	1	149	145	15	NA	NA	NA	144	1.1	1		0	0	0	0	0	0	0	0	0	0
0	0	1	51	0	1	1	76	130	15	NA	NA	9.5	50	1.1	4		4000	250	0	0	0	0	0	0	0	8
0	0	1	18	1	0	1	80	115	15	7.33	2.7	14.1	81	1.1	10		0	0	0	0	0	0	0	0	0	3
0	0	1	39	1	0	0	59	151	15	7.32	1.8	15.1	98	NA	14		1600	0	0	0	0	0	0	0	0	9
0	0	1	51	1	1	0	64	140	15	7.35	1.5	14	67	1	1		0	0	0	0	0	0	0	0	0	1
0	0	1	40	1	0	0	77	136	3	7.35	2.5	14.7	61	1	17		1583	1000	0	1	0	0	0	0	0	7
0	0	1	32	1	0	0	72	162	15	NA	NA	13.5	78	1	4		2000	0	0	0	0	0	0	0	0	4
0	0	1	42	1	0	0	67	125	15	7.33	1.7	15.8	92	NA	[ND]		0	0	0	0	0	0	0	0	0	0
0	0	1	38	0	0	0	82	139	15	7.36	1.4	15.4	77	1	[ND]		0	0	0	0	0	0	0	0	0	0
0	0	1	87	0	4	0	79	184	15	7.34	1.5	13.8	82	1	[ND]		0	0	0	0	0	0	0	0	0	1
0	0	1	24	1	0	1	94	130	15	7.32	3.2	14.9	116	1	5		0	0	0	0	0	0	0	0	0	3
0	0	1	65	1	2	0	102	138	15	7.25	4.8	12.4	118	NA	11		0	0	0	0	0	0	0	0	0	16
0	0	1	34	1	0	0	68	131	15	7.37	1.2	14.8	99	NA	5		0	0	0	0	0	0	0	0	0	12
0	0	1	31	1	0	1	85	151	15	7.28	8.4	13.7	NA	1	1		NA	NA	NA	0	0	0	0	0	0	1
0	0	1	21	1	0	1	78	140	15	7.37	2.9	15	105	1.1	1		0	0	0	0	0	0	0	0	0	1
0	0	0	46	1	1	0	101	178	3	7.36	2.5	13.5	78	1.1	26		2870	500	0	1	0	0	0	0	0	2
0	0	1	16	1	0	1	130	82	NA	7.08	12.4	14.2	84	1.2	41		1800	500	6	0	0	0	0	0	0	8
0	0	1	21	1	0	0	66	132	15	7.37	1.2	16.3	84	1	8		0	0	0	0	0	0	0	0	0	7
0	0	1	43	1	0	0	126	50	4	7.14	6.2	14.1	107	NA	45		5000	1500	7	0	0	0	0	0	0	30
0	0	1	19	0	0	1	91	127	15	7.37	3.5	7.2	74	1.1	13		0	0	0	0	0	0	0	0	0	1
0	0	1	71	1	3	0	103	149	15	7.32	2.7	13.7	116	1.1	25		1637	0	4	0	0	0	0	0	0	22
0	0	1	34	1	0	0	65	143	15	7.32	1.8	13.8	83	1.1	9		0	0	0	0	0	0	0	0	0	1
0	0	1	24	0	0	0	114	144	14	7.39	1.6	12.3	57	1	4		0	0	0	0	0	0	0	0	0	15
0	0	1	25	0	0	0	94	100	15	7.46	2	13.8	76	0.9	9		0	0	0	0	0	0	0	0	0	8
0	0	1	25	1	0	0	117	132	14	7.36	1.8	13.1	NA	1	1		0	0	0	0	0	0	0	0	0	1
0	0	1	18	1	0	0	80	114	15	NA	NA	14.2	89	1.2	9		1000	0	0	0	0	0	0	0	0	32
0	0	1	29	1	0	1	120	46	9	7.33	6	12.6	145	1.1	25		2000	1000	7	0	0	0	0	0	0	11
0	0	1	40	1	1	0	80	131	14	7.34	1.2	12.3	62	1	17		758	0	0	0	0	0	1	0	0	8
0	0	1	48	1	0	0	72	129	15	7.33	1.5	NA	85	1	9		2000	0	0	0	0	0	0	0	0	8
0	0	1	54	0	1	0	70	165	15	7.37	0.9	13.7	78	1	1		0	0	0	0	0	0	0	0	0	0
0	0	1	26	1	0	0	71	138	15	7.32	1.6	13.3	99	NA	27		2000	0	0	0	0	0	0	0	0	29
0	0	1	29	0	0	1	126	34	14	7.36	3.7	9.9	112	1	25		2946	0	8	0	0	0	0	0	0	14
0	0	1	16	1	0	1	100	NA	15	NA	NA	13.2	107	1.1	5		0	0	0	0	0	0	0	0	0	3
0	0	1	24	1	0	0	124	119	15	7.19	5.6	13.4	110	1.3	54		0	0	8	2	1	0	0	0	0	59
0	0	1	78	0	3	0	62	172	13	NA	NA	12.1	87	1	17		1000	0	0	0	0	0	0	0	0	16
0	0	1	54	0	1	0	120	112	15	7.28	1.6	NA	61	1.6	34		3000	0	0	0	0	0	0	0	0	25
0	0	1	26	1	0	0	80	125	15	7.34	5.1	16.1	76	1	5		0	0	0	0	0	0	0	0	0	1
0	0	1	30	1	0	0	104	129	8	7.36	1.9	14.2	88	1	17		4895	0	0	0	0	0	0	0	0	15
0	0	1	21	1	0	1	113	166	15	7.38	5.4	14.2	110	1.1	1		0	0	0	0	0	0	0	0	0	1
0	0	0	70	1	3	0	82	NA	4	6.92	13.7	13.6	140	NA	29		0	0	8	0	0	0	0	0	0	0
0	0	1	27	1	0	1	71	140	15	7.36	2.3	13.6	93	1.1	16		3000	0	0	0	0	0	0	0	0	4
0	0	1	56	1	1	0	62	147	15	7.44	1.8	14.4	100	1.1	9		0	0	0	0	0	0	0	0	0	41
0	0	1	38	1	0	0	70	120	15	7.43	0.8	14	80	1	14		0	0	0	0	0	0	0	0	0	2
0	0	1	48	1	0	0	61	194	14	7.35	1.3	15.7	74	0.9	1		0	0	0	0	0	0	0	0	0	1
0	0	1	47	1	0	0	85	156	15	7.35	1.1	14.2	81	0.9	[ND]		0	0	0	0	0	0	0	0	0	0
0	0	1	33	0	0	1	83	156	15	7.34	1.3	10.1	74	1	2		0	0	0	0	0	0	0	0	0	15
0	0	0	57	1	1	0	50	123	3	7.18	4.2	9.3	88	1.6	38		750	0	6	0	0	0	0	0	0	0
0	0	1	27	1	0	0	77	140	15	7.39	2.1	15.4	92	NA	[ND]		0	0	0	0	0	0	0	0	0	0
0	0	1	44	1	0	1	103	170	15	7.36	2.3	15.4	116	1	9		0	0	0	0	0	0	0	0	0	1
0	0	1	26	1	0	0	99	124	3	7.39	2.3	14.2	68	1.1	1		0	0	0	0	0	0	0	0	0	2
0	0	1	41	1	0	0	120	150	15	7.28	14.2	18.1	106	0.9	5		0	0	0	0	0	0	0	0	0	1
0	0	1	39	1	0	0	61	119	15	7.26	1.1	14.2	82	1	8		0	0	0	0	0	0	0	0	0	8
0	0	1	40	1	0	0	126	118	11	7.1	18	18.3	132	1	11		1600	0	0	0	0	0	0	0	0	2
0	0	1	31	0	0	0	55	135	15	7.39	1.5	13.4	79	1	1		0	0	0	0	0	0	0	0	0	1
0	0	1	58	1	1	0	73	160	14	7.34	2.3	14.2	71	1	1		0	0	0	0	0	0	0	0	0	1
0	0	1	34	1	0	0	95	158	15	7.48	2.4	15.2	76	NA	1		0	0	0	0	0	0	0	0	0	0
0	0	1	24	1	0	0	80	114	3	7.38	1.5	14.6	59	1	9		3000	2000	0	0	0	0	0	0	0	26
0	0	1	22	1	0	0	77	120	15	7.36	2.3	14.7	64	1.1	9		1000	0	0	0	0	0	0	0	0	8
0	0	1	40	1	0	1	102	74	15	7.28	7.1	16.6	112	1	9		0	0	0	0	0	0	0	0	0	6
0	0	1	24	1	0	0	85	159	15	7.37	0.9	13.8	113	1	14		0	0	0	0	0	0	0	0	0	2
0	0	1	44	1	0	0	81	140	15	7.37	1.5	17.2	76	NA	16		0	0	0	0	0	0	0	0	0	3
0	0	1	25	0	0	0	67	131	15	NA	NA	14.1	77	NA	1		0	0	0	0	0	0	0	0	0	0
0	0	1	21	1	0	0	107	190	15	6.77	23	16.3	140	1.1	21		5000	0	0	0	0	0	0	0	0	2
0	0	1	29	1	0	0	89	160	15	7.36	1.2	14.8	88	1	5		0	0	0	0	0	0	0	0	0	2
0	0	1	35	1	0	0	82	155	14	7.38	1.3	15.1	118	1	9		1000	0	0	0	0	0	0	0	0	3
0	0	1	78	1	3	0	67	166	14	7.36	3.5	15.8	87	1	13		1000	0	0	0	0	0	0	0	0	29
0	0	1	35	1	0	0	84	122	15	7.26	2.8	14	87	1.1	8		1000	0	0	0	0	0	0	0	0	4
0	0	1	45	1	0	0	107	138	15	7.33	1	16.4	92	NA	29		2500	1750	0	1	0	0	0	0	0	13
0	0	1	74	1	3	0	96	142	15	7.41	2.2	13.2	76	1.1	9		2000	0	0	0	0	0	0	0	0	14
0	0	1	38	1	1	0	87	176	15	7.36	0.8	13.2	90	1	4		1000	0	0	0	0	0	1	0	0	14
0	0	1	41	1	0	0	102	151	3	7.37	2.7	13.4	42	0.9	1		5000	1000	0	1	0	0	0	0	0	8
0	0	1	24	1	0	1	75	119	14	7.25	4	14.2	129	NA	5		0	0	0	0	0	0	0	0	0	3
0	0	1	36	1	0	0	90	121	14	7.35	1.7	14.1	103	1	1		2000	0	0	0	0	0	0	0	0	6
0	0	1	24	1	0	0	100	161	11	7.3	2.3	NA	NA	NA	4		3000	0	0	0	0	0	0	0	0	16
0	0	1	74	1	3	0	93	64	9	7.3	1.4	11.2	76	1	19		2000	0	2	4	0	0	0	0	0	44
0	0	1	54	1	2	0	92	150	15	7.35	2.4	15.4	89	1	[ND]		0	0	0	0	0	0	1	0	0	1
0	0	1	40	0	0	0	95	114	15	7.37	0.9	12.1	NA	0.9	[ND]		0	0	0	0	0	0	0	0	0	0
0	0	1	23	1	0	0	NA	NA	NA	7.37	2.2	14.3	71	1	2		179	0	0	0	0	0	0	0	0	1
0	0	1	34	1	0	1	105	128	15	7.27	6.4	16.4	97	1	10		4950	750	0	0	0	0	0	0	0	7
0	0	1	32	1	0	1	120	140	14	7.37	2.7	14.7	106	NA	[ND]		1000	0	0	0	0	0	0	0	0	0
0	0	1	34	0	0	0	79	NA	15	7.28	3.2	13.1	78	NA	10		2000	0	0	0	0	0	0	0	0	38
0	0	1	45	1	0	0	NA	NA	NA	7.37	1.7	14.9	81	0.9	[ND]		0	0	0	0	0	0	0	0	0	0
0	0	1	24	1	0	0	97	155	14	7.37	0.9	13.9	89	1	13		0	0	0	0	0	0	0	0	0	13
0	0	1	17	1	0	0	130	59	9	7.14	3.8	14.2	128	1.1	43		3430	1000	7	2	1	0	0	0	0	97
0	0	1	33	1	0	0	110	145	13	7.37	1.6	14.5	82	0.9	12		3000	0	0	0	0	0	0	0	0	11
0	0	1	26	1	0	1	NA	NA	NA	7.38	2.8	15.6	127	0.9	[ND]		1000	0	0	0	0	0	0	0	0	0
0	0	1	26	1	0	1	188	142	15	7.41	7	14.9	106	1	1		1000	0	2	0	0	0	0	0	0	1
0	0	1	23	1	0	0	71	112	15	7.54	2.6	12.9	88	1.1	9		0	0	0	0	0	0	0	0	0	0
0	0	1	52	1	1	0	80	143	15	7.33	0.9	12.7	56	1	41		4000	0	0	0	0	0	0	0	0	21
0	0	1	31	0	0	0	76	108	15	7.34	2.9	14.4	77	0.9	9		0	0	0	0	0	0	0	0	0	7
0	0	1	47	0	0	0	115	123	11	7.29	1.3	11	72	1	9		3000	0	0	0	0	0	0	0	0	11
0	0	1	58	1	3	0	137	67	15	7.34	3.2	14.1	99	1.1	45		3450	1000	8	2	1	0	1	0	0	29
0	0	1	62	1	2	0	89	101	15	7.4	4.1	12.2	141	NA	34		2000	0	0	0	0	0	0	0	0	20
0	0	1	30	1	0	0	82	107	14	7.43	1.2	15.4	88	NA	22		1000	250	0	0	0	0	0	0	0	43
0	0	0	32	0	0	0	90	123	6	7.41	1.2	10.5	NA	NA	35		2900	0	2	1	0	0	0	0	0	3
0	0	1	24	1	0	1	98	120	15	7.27	12.6	13.9	128	1	14		3000	0	0	0	0	0	0	0	0	5
0	0	0	50	1	2	0	64	164	4	7.34	1.5	14.8	73	1.1	25		600	0	0	9	0	0	1	0	0	11
0	0	1	65	0	4	0	110	74	3	7.17	7.8	15.8	98	NA	41		2120	0	6	9	0	0	0	0	0	52
0	0	1	19	1	0	0	106	149	15	7.35	2.7	15.8	105	1.1	16		0	0	0	0	0	0	0	0	0	6
0	0	1	50	1	1	0	112	128	15	7.38	3.1	16.8	98	1	8		0	0	0	0	0	0	0	0	0	1
0	0	1	24	1	0	1	73	159	15	7.35	1.6	15.8	109	1.1	1		0	0	0	0	0	0	0	0	0	1
0	0	1	24	1	0	0	71	150	15	7.39	4.5	16.9	NA	1.1	9		2000	0	0	0	0	0	0	0	0	5
0	0	1	49	1	0	0	82	138	15	7.37	1.6	14.2	83	0.9	4		1000	0	0	0	0	0	0	0	0	12
0	0	1	58	1	1	0	118	135	15	7.32	0.9	13.3	64	NA	14		6000	0	7	0	0	0	0	0	0	24
0	0	1	57	1	1	0	81	147	15	7.26	2.3	14.8	107	0.9	17		500	0	0	0	0	0	0	0	0	29
0	0	1	29	1	0	0	79	161	15	7.33	2.4	15.5	84	1	4		3000	0	0	0	0	0	0	0	0	18
0	0	1	32	1	0	0	72	120	15	7.39	1.9	15	97	NA	5		0	0	0	0	0	0	0	0	0	2
0	0	1	26	1	0	1	85	141	15	7.4	1.4	14.8	84	1.1	1		0	0	0	0	0	0	0	0	0	1
0	0	1	65	1	2	1	65	161	15	7.39	2	16.2	95	1	1		3000	0	0	0	0	0	0	0	0	4
0	0	1	16	1	0	1	87	118	15	7.38	3.9	14	86	NA	1		0	0	0	0	0	0	0	0	0	0
0	0	1	38	1	0	0	66	138	15	7.27	2.8	16.1	84	1	13		0	0	0	0	0	0	0	0	0	15
0	0	1	27	0	0	0	117	156	11	7.27	2.3	10.4	73	1.3	57		2381	500	4	0	1	0	0	0	0	18
0	0	1	55	0	1	0	61	109	15	7.34	2.7	14.7	70	NA	9		0	0	0	0	0	0	0	0	0	3
0	0	1	49	1	0	0	78	169	15	7.36	1.3	14.8	89	1	10		2000	0	0	0	0	0	0	0	0	56
0	0	1	55	1	1	0	74	138	15	7.33	NA	14.8	80	1	14		0	0	0	0	0	0	0	0	0	1
0	0	1	31	1	0	0	94	107	14	7.32	2.3	15.4	145	1.1	34		6000	500	2	0	0	0	0	0	0	11
0	0	1	59	1	1	0	74	167	14	7.35	1.5	13.8	82	1	21		1000	0	0	0	0	0	0	0	0	14
0	0	1	24	1	0	0	83	121	13	7.46	1.5	14.3	74	1.2	33		941	500	0	0	1	0	0	0	0	12
0	0	1	74	1	5	0	55	260	7	7.34	2.2	NA	85	1.1	25		3000	0	0	3	0	0	0	0	0	72
0	0	1	58	0	1	0	78	112	15	NA	NA	12.9	60	1	41		2000	0	0	0	0	0	0	0	0	17
0	0	0	45	1	0	1	75	65	3	6.79	18	NA	171	NA	27		4195	2000	10	2	0	0	0	0	0	3
0	0	1	22	1	0	0	127	83	14	7.23	5	14.9	114	1	22		3518	0	0	0	1	0	0	0	0	42
0	0	1	56	0	1	0	87	170	15	7.33	0.9	13.6	63	0.9	[ND]		0	0	0	0	0	0	0	0	0	1
0	0	1	62	0	2	0	65	156	15	7.4	1.5	13.1	67	1	9		0	0	0	0	0	0	0	0	0	66
0	0	1	34	1	0	0	NA	NA	NA	7.27	5.1	15.3	90	1	14		0	0	0	0	0	0	0	0	0	1
0	0	1	42	1	1	0	77	124	15	7.45	1.6	12.6	116	1	10		2000	0	0	0	0	0	1	0	0	14
0	0	1	25	1	0	0	180	112	15	7.25	4.4	17.5	75	1.2	29		1092	250	9	0	0	0	0	0	0	46
0	0	1	22	1	0	1	110	159	15	7.36	6.1	14.3	93	1	9		3000	0	0	0	0	0	0	0	0	14
0	0	1	51	1	1	0	66	106	14	7.33	2.3	14.8	65	1.1	13		4050	0	0	0	0	0	0	0	0	14
0	0	1	42	1	0	0	58	119	15	7.41	1.1	14.3	90	1	4		0	0	0	0	0	0	0	0	0	0
0	0	1	20	1	0	1	71	132	15	7.52	1.7	15	83	1	1		1000	0	0	0	0	0	0	0	0	1
0	0	1	30	1	0	0	72	128	10	7.34	1.3	14.5	87	NA	26		2030	0	0	0	0	0	0	0	0	7
0	0	1	60	1	2	1	110	162	15	7.38	2.2	15.2	83	1.1	5		1000	1000	0	0	0	0	0	0	0	8
0	0	0	56	0	1	0	120	50	3	6.93	8.1	14.4	97	1.4	18		3369	0	7	0	0	0	0	0	0	1
0	0	1	77	1	4	0	83	136	7	7.47	0.7	11.5	100	1.1	38		4000	1500	2	7	0	0	1	0	0	142
0	0	1	29	0	0	0	95	112	15	7.36	2.3	11.4	83	1	4		3000	0	0	0	0	0	0	0	0	13
0	0	1	30	1	0	0	94	132	3	7.53	1.3	15.1	62	1	[ND]		0	0	0	0	0	0	0	0	0	1
0	0	1	25	1	0	0	78	121	15	7.45	1.2	NA	75	1.2	20		3000	500	0	0	0	0	0	0	0	23
0	0	1	17	0	0	0	92	102	6	7.56	1.7	12.1	51	1.1	17		3200	0	0	0	0	0	0	0	0	52
0	0	1	47	1	0	0	67	167	15	7.4	1.6	16.3	73	1	1		0	0	0	0	0	0	0	0	0	2
0	0	1	18	0	0	0	67	119	9	7.3	3.8	12.6	51	1	14		2500	500	2	0	0	0	0	0	0	17
0	0	1	19	1	0	1	144	75	14	7.03	15	15	86	1	25		6000	0	6	0	0	0	0	0	0	11
0	0	1	28	1	0	1	76	110	15	7.33	1.2	14.4	101	1	9		2300	0	0	0	0	0	0	0	0	6
0	0	1	29	1	0	0	149	120	7	7.33	2.4	16.4	105	1.1	38		5118	250	4	0	0	0	0	0	0	22
0	0	1	25	1	0	0	NA	NA	NA	7.31	1.6	15.8	89	1	9		2100	0	0	0	0	0	0	0	0	6
0	0	1	32	1	0	0	66	151	15	7.38	1.2	16.7	70	1	20		0	0	0	0	0	0	0	0	0	9
0	0	1	40	0	0	1	77	104	3	7.21	8.1	8.3	120	1.4	9		3936	0	7	0	0	0	0	0	0	31
0	0	1	33	0	0	0	94	125	11	7.49	1	13.2	65	NA	22		1000	0	0	0	0	0	0	0	0	38
0	0	1	65	0	5	0	52	235	8	7.42	1.1	13	58	0.9	24		3380	750	0	6	0	0	1	0	0	57
0	0	1	20	1	0	0	116	148	9	7.43	1	16.8	101	1.1	1		1200	0	0	0	0	0	0	0	0	7
0	0	1	32	1	0	0	79	121	5	7.44	1.1	14.2	83	1	29		2100	1500	0	0	0	0	0	0	0	28
0	0	1	61	1	2	1	72	153	15	7.36	1.3	13.9	87	1	9		6500	0	0	0	0	0	0	0	0	11
0	0	1	33	0	0	0	76	138	15	7.3	1.1	12.9	62	1	10		2000	0	0	0	0	0	0	0	0	6
0	0	1	31	1	0	1	119	93	3	7.08	6.4	14.5	99	1	26		4225	0	9	0	0	0	0	0	0	8
0	0	1	66	0	2	0	80	95	8	7.49	1.1	NA	53	NA	29		3200	500	5	3	1	0	0	0	0	38
0	0	0	74	1	5	0	61	90	3	7.31	0.8	12.9	66	1.1	36		2092	1000	0	7	0	0	0	0	0	16
0	0	1	47	1	0	1	145	114	13	7.21	6.5	13.7	153	1	18		4600	0	6	0	0	0	0	0	0	3
0	0	0	70	1	3	0	132	163	3	6.84	9.7	13.7	165	NA	50		2100	2500	2	0	0	0	0	0	0	0
0	0	1	65	1	2	0	60	106	5	7.45	0.9	13.5	73	1	24		2500	0	0	5	0	0	0	0	0	72
0	0	1	71	1	3	0	48	163	10	7.39	0.8	14.7	66	1.1	16		3372	0	0	0	0	0	0	0	0	15
0	0	1	34	1	0	1	105	137	15	7.32	2.6	15.5	95	1.1	9		6000	0	1	0	0	0	0	0	0	6
0	0	1	23	1	0	0	77	173	8	7.4	1.6	15.8	68	1	5		2031	0	0	0	0	0	0	0	0	5
0	0	1	28	1	0	0	82	161	15	7.38	0.8	14.4	82	1	18		0	0	0	0	0	0	0	0	0	12
0	0	1	28	1	0	1	108	109	11	7.21	3.3	14.6	94	1.1	45		5505	2000	6	0	1	0	0	0	0	44
0	0	1	53	1	1	0	130	150	3	6.93	16	14.7	85	1.1	16		3355	0	0	1	0	0	0	0	0	3
0	0	0	26	0	0	1	135	72	3	7.01	13.9	12.1	85	1.2	25		5520	0	2	1	0	0	0	0	0	7
0	0	0	62	1	2	0	80	165	6	7.28	2.2	14.4	72	1.1	38		3024	0	0	2	0	0	0	0	0	6
0	0	1	18	1	0	0	97	NA	14	7.35	1.7	12.8	86	1	13		1065	0	0	0	0	0	0	0	0	3
0	0	1	26	1	0	0	87	155	14	7.31	4.1	14.3	63	1.1	9		3000	0	0	0	0	0	0	0	0	15
0	0	1	50	1	1	0	75	146	13	7.31	2.7	14.6	99	1	17		2500	0	0	0	0	0	0	0	0	7
0	0	1	19	0	0	0	152	NA	13	6.83	10.5	11.7	145	1.3	41		5000	3000	8	0	0	0	0	0	0	19
0	0	1	28	1	0	0	75	146	10	7.39	2.2	14.3	63	1.1	38		2700	500	0	0	0	0	0	0	0	13
0	0	1	16	1	0	0	99	143	15	7.5	2.7	12.4	68	1	9		1000	0	0	0	0	0	0	0	0	6
0	0	1	25	0	0	0	100	122	13	7.26	1.4	12.9	77	1.2	41		3630	250	0	8	0	0	0	0	0	118
0	0	1	35	1	0	0	80	155	15	7.49	4.8	15.7	79	1	9		3000	0	0	0	0	0	0	0	0	15
0	0	0	93	1	5	0	89	158	6	7.46	0.9	13.3	78	1	[ND]		1000	0	0	0	0	0	0	0	0	1
0	0	1	25	1	0	0	92	108	7	7.44	1.2	15.5	73	1	21		0	0	0	0	0	0	0	0	0	4
0	0	1	33	0	0	1	99	111	15	7.41	1.8	12.3	88	1	5		3500	0	1	0	0	0	0	0	0	6
0	0	1	23	1	0	1	83	134	15	7.37	3	14.3	95	1	5		2000	0	0	0	0	0	0	0	0	7
0	0	0	17	0	0	0	146	90	3	7.16	3.7	16.9	77	NA	30		4215	2000	9	3	0	0	0	0	0	3
0	0	1	37	0	0	0	67	130	15	7.32	1.7	NA	61	1.1	4		0	0	0	0	0	0	0	0	0	9
0	0	1	27	1	0	1	150	144	14	7.396	2.1	13.2	86	NA	22		2500	0	2	0	0	0	0	0	0	7
0	0	1	22	1	0	1	126	101	11	7.23	5.2	16.2	132	1.1	25		2000	0	5	0	0	0	0	0	0	9
0	0	1	18	1	0	1	87	151	9	NA	2.3	13	85	1.1	16		3000	0	2	0	0	0	0	0	0	5
0	0	1	56	1	1	0	60	104	9	7.43	0.8	12.1	74	1	22		3900	0	0	10	0	0	0	0	0	48
0	0	1	36	0	0	0	65	126	4	7.26	17	11.5	60	1	38		1600	0	0	7	0	0	0	0	0	50
0	0	1	26	1	0	0	66	107	15	7.35	2.8	14.3	100	1.1	9		2250	0	0	0	0	0	0	0	0	15
0	0	1	29	1	0	0	60	134	11	7.43	1	14.1	66	1	5		1050	0	0	0	0	0	0	0	0	2
0	0	1	21	1	0	1	75	108	15	7.31	3.7	12.6	126	1.1	1		3260	0	0	0	0	0	0	0	0	3
0	0	1	58	1	1	0	78	177	15	7.44	0.6	15.1	85	1	9		2100	0	0	0	0	0	0	0	0	5
0	0	1	21	1	0	0	67	146	13	7.37	0.6	15.5	89	1.2	18		2000	0	0	0	0	0	0	0	0	12
0	0	1	25	1	0	1	88	135	15	NA	NA	16.7	91	0.8	1		2000	0	0	0	0	0	0	0	0	2
0	0	1	19	1	0	1	64	135	15	7.32	2.8	15.2	76	1	4		5500	500	0	0	0	0	0	0	0	4
0	0	1	20	1	0	0	102	84	9	7.39	1.1	13	67	1	9		5100	0	6	0	0	0	0	0	0	55
0	0	1	53	1	1	0	92	110	4	7.33	2	13.7	69	1.2	29		5500	0	0	4	1	0	0	0	0	20
0	0	1	64	1	4	0	75	132	14	7.42	0.8	12.4	80	1	38		600	0	0	0	0	0	1	0	0	5
0	0	1	28	0	0	0	107	111	15	7.38	3	13.8	34	0.9	9		0	0	0	0	0	0	0	0	0	11
0	0	1	60	1	2	0	79	144	10	7.27	1.5	14	73	0.9	11		1200	0	0	1	0	0	0	0	0	6
0	0	1	41	1	0	0	75	103	3	7.44	2.2	14.6	73	1	26		9000	500	2	2	0	0	0	0	0	21
0	0	1	21	1	0	0	60	154	12	7.51	0.8	12.8	65	1	21		1424	0	0	1	0	0	0	0	0	19
0	0	1	45	1	0	0	79	191	15	7.26	1.7	17.2	83	0.9	4		1000	0	0	0	0	0	0	0	0	5
0	0	0	18	1	0	1	NA	NA	3	6.44	23	15.3	184	NA	25		0	0	10	0	0	0	0	0	0	0
0	0	1	33	1	0	1	75	134	14	7.32	1.2	14.3	70	1	9		3100	0	0	0	0	0	0	0	0	33
0	0	1	44	1	0	0	101	156	13	7.36	1.9	14.3	NA	NA	2		1000	0	0	0	0	0	0	0	0	1
0	0	1	20	1	0	1	100	108	15	7.25	6.3	12.9	106	1.1	10		1500	0	0	0	0	0	0	0	0	5
0	0	1	23	1	0	1	83	136	15	7.35	3.9	14.4	98	1.1	10		5000	0	0	0	0	0	0	0	0	8
0	0	1	50	1	1	0	81	151	13	7.3	1.9	13.8	64	0.9	5		0	0	0	0	0	0	0	0	0	3
0	0	1	24	1	0	1	136	118	15	7.37	1.7	12.7	80	1	19		5000	0	3	0	0	0	0	0	0	8
0	0	1	27	1	0	0	175	179	15	7.44	2.8	17.1	76	1	4		2500	0	0	0	0	0	0	0	0	19
0	0	0	91	1	4	0	106	210	8	7.31	3.6	10.4	81	1.2	25		0	0	0	0	0	0	0	0	0	1
0	0	1	37	1	0	0	144	107	15	7.31	2.8	13.2	129	1.1	19		2320	0	6	0	0	0	0	0	0	11
0	0	1	68	1	2	0	140	134	10	7.37	2.3	15.4	85	1	21		3000	0	0	0	0	0	0	0	0	4
0	0	1	48	1	0	0	63	160	15	NA	NA	NA	86	1	4		1000	0	0	0	0	0	0	0	0	0
0	0	1	22	1	0	0	137	107	14	7.37	2.8	13.3	66	1.1	29		6298	500	2	0	0	0	0	0	0	21
0	0	1	34	0	0	1	98	129	15	7.45	5.3	13.9	NA	NA	1		0	0	0	0	0	0	0	0	0	4
0	0	1	29	0	0	0	100	124	14	7.41	2.7	11.3	57	1	17		5500	0	1	0	0	0	0	0	0	29
0	0	1	21	1	0	0	86	113	14	7.32	1.4	16.2	117	1.1	12		7100	0	0	0	0	0	0	0	0	30
0	0	1	60	1	2	0	59	164	3	7.45	2	12	68	1.1	35		3970	0	0	2	0	0	0	0	0	91
0	0	1	39	1	0	0	45	106	15	7.35	0.6	11.9	98	1.1	25		3665	0	0	3	0	0	0	0	0	78
0	0	1	54	1	1	0	78	127	15	7.35	2.5	16.3	NA	1	9		2000	0	0	0	0	0	0	0	0	19
0	0	1	16	1	0	1	125	141	15	7.37	3.9	13.9	100	1.1	4		1000	0	0	0	0	0	0	0	0	1
0	0	1	32	0	0	0	47	165	7	7.41	0.8	10.8	50	1.3	29		4000	0	0	0	0	0	0	0	0	25
0	0	1	26	1	0	1	78	143	15	7.38	1.9	14.4	96	1	1		2800	0	0	0	0	0	0	0	0	3
0	0	1	54	1	1	0	70	158	15	7.34	1.7	14.4	87	1	38		2000	0	0	0	0	0	0	0	0	17
0	0	1	53	1	1	0	104	115	15	7.27	3.3	12.9	95	1.1	24		3700	0	0	0	0	0	0	0	0	9
0	0	1	36	1	0	0	76	135	15	7.39	0.8	12.9	79	1	25		1600	0	0	0	0	0	0	0	0	35
0	0	1	27	1	0	1	83	129	15	7.31	1.6	13.9	94	1	1		0	0	0	0	0	0	0	0	0	1
0	0	1	19	1	0	0	76	132	12	7.42	1.7	14.4	79	1	30		100	0	0	0	0	0	0	0	0	8
0	0	1	32	1	0	0	70	156	15	7.35	1.6	15.6	80	1.1	22		0	0	0	0	0	0	0	0	0	47
0	0	1	40	1	0	1	91	132	15	7.38	1.7	12.1	NA	1	4		0	0	0	0	0	0	0	0	0	3
0	0	1	40	1	0	0	101	122	9	NA	NA	15	70	1	1		0	0	0	0	0	0	0	0	0	1
0	0	1	24	1	0	0	128	100	6	7.3	1.9	NA	73	1.1	17		7000	0	3	2	0	0	0	0	0	16
0	0	1	85	1	6	0	68	165	15	7.36	0.9	11.1	84	1.1	9		100	0	0	0	0	0	0	0	0	14
0	0	1	27	1	0	1	57	157	15	7.35	0.9	15.8	82	1.1	9		0	0	0	0	0	0	0	0	0	3
0	0	1	20	1	0	0	102	130	13	7.32	2.7	13.9	90	1.2	17		1100	0	0	0	0	0	0	0	0	14
0	0	1	31	1	0	0	60	138	7	7.31	2.6	15.4	84	1.2	1		3000	0	0	0	0	0	0	0	0	2
0	0	1	31	1	6	1	141	85	10	7.2	8.7	12.8	118	1.3	25		5500	500	6	2	0	0	0	0	0	4
0	0	1	41	1	0	0	75	120	15	7.25	1.5	14.4	102	1	17		0	0	0	0	0	0	0	0	0	8
0	0	1	71	0	3	0	67	128	15	7.32	1.7	13.1	68	1.1	38		3500	0	3	0	0	0	0	0	0	5
0	0	0	45	1	0	0	102	91	9	7.24	2.5	13.5	118	1.2	54		6500	0	3	2	0	0	0	0	0	6
0	0	1	23	1	0	0	92	129	5	7.31	1.3	13.1	64	1.1	50		2850	0	0	4	0	0	0	0	0	33
0	0	0	27	1	0	0	115	NA	14	6.61	19	16.9	107	2.8	41		1300	0	12	0	0	0	0	0	0	0
0	0	1	24	1	0	0	81	116	14	7.35	1.9	15.5	76	1.1	27		600	0	0	3	0	0	0	0	0	15
0	0	0	40	1	0	0	104	88	3	7.15	3.4	10.2	140	1.3	38		5600	2500	15	1	0	0	0	0	0	1
0	0	0	54	1	1	1	NA	86	3	6.865	14.1	13.3	120	1.2	[ND]		0	0	24	0	0	0	0	0	0	0
0	0	1	33	1	0	0	104	140	13	7.48	1.2	13.9	81	1.1	9		4000	0	0	0	0	0	0	0	0	2
0	0	1	20	0	0	0	100	114	15	7.36	2.4	11.6	61	NA	20		3575	0	4	0	0	0	0	0	0	84
0	0	1	69	0	2	0	101	189	14	7.38	2.3	11.8	61	1	5		0	0	0	0	0	0	0	0	0	7
0	0	1	32	1	0	1	130	100	15	6.91	21	12.3	175	1.1	17		3542	0	5	0	0	0	0	0	0	4
0	0	1	29	1	0	1	74	157	15	7.36	2.6	12.1	91	1	4		0	0	0	0	0	0	0	0	0	2
0	0	1	74	1	3	0	66	108	15	7.4	3.5	12.9	79	1	20		2000	0	0	0	0	0	0	0	0	47
0	0	1	29	1	0	0	160	89	14	7.19	4.3	NA	113	1.2	22		4420	0	4	6	0	0	0	0	0	55
0	0	1	35	1	0	1	88	142	13	7.38	1.8	14.4	74	1	9		5160	0	0	0	0	0	0	0	0	8
0	0	1	34	1	0	0	87	78	3	7.33	5.4	12.2	161	1	9		3300	0	0	2	0	0	0	0	0	4
0	0	0	40	1	0	0	83	158	5	7.22	2.2	14.3	119	1.6	45		1375	750	2	0	0	0	0	0	0	0
0	0	1	77	0	4	0	87	148	15	7.22	1.7	11.9	68	1.1	29		3250	0	8	0	0	0	0	0	0	21
0	0	1	52	1	1	0	91	101	7	7.35	2.7	15.2	49	0.9	1		0	0	0	0	0	0	0	0	0	1
0	0	1	47	1	0	0	100	159	15	7.31	1.5	15.8	64	1	20		5000	0	0	0	0	0	0	0	0	19
0	0	1	48	1	1	0	101	138	7	7.04	17	14.1	108	1.1	29		2902	0	0	3	0	0	0	0	0	5
0	0	1	47	1	0	1	79	152	15	7.33	1.9	14.4	104	1	10		3000	0	0	0	0	0	0	0	0	6
0	0	1	19	1	0	0	50	139	8	7.21	1.9	15.2	79	NA	29		3000	0	0	14	0	0	0	0	0	30
0	0	1	53	1	1	0	85	140	14	7.32	1.2	15.3	83	1	[ND]		0	0	0	0	0	0	0	0	0	1
0	0	1	46	1	0	0	84	138	11	7.34	2	15.2	98	1.1	33		2000	0	0	2	0	0	0	0	0	47
0	0	1	36	1	0	0	101	146	4	7.4	2.4	13.7	66	1	18		2000	500	0	7	0	0	0	0	0	32
0	0	1	27	1	0	1	61	124	15	7.25	3.7	13.1	74	1.2	1		0	0	0	0	0	0	0	0	0	1
0	0	1	16	1	0	1	118	143	15	7.32	1.6	14.7	70	1.1	26		0	0	0	0	0	0	0	0	0	5
0	0	1	16	0	0	0	68	143	15	7.34	1	14.7	55	1	4		2000	0	0	0	0	0	0	0	0	22
0	0	0	57	1	1	0	56	98	11	7.24	1.8	13.3	73	2.1	25		200	0	4	1	0	0	0	0	0	1
0	0	1	33	1	0	0	73	122	15	7.37	1.7	15.4	67	1.1	9		0	0	0	0	0	0	0	0	0	13
0	0	1	83	1	5	0	108	153	15	7.51	3.5	10.7	107	1.1	9		0	0	0	0	1	0	0	0	0	33
0	0	1	22	1	0	0	92	178	15	7.38	1.1	16	99	1	10		1500	0	0	0	0	0	0	0	0	13
0	0	1	44	1	0	0	71	130	15	NA	NA	12.6	87	NA	9		2200	0	0	0	0	0	0	0	0	9
0	0	1	18	1	0	0	78	144	7	7.32	1.5	13.6	86	1.1	33		3500	0	0	11	1	0	0	0	0	21
0	0	0	26	1	0	0	65	140	4	7.37	2.7	12.2	79	1.3	20		6550	0	0	1	0	0	0	0	0	1
0	0	1	55	1	1	0	73	124	14	7.41	1.1	14.3	65	1	29		5750	0	2	4	1	0	0	0	0	52
0	0	1	29	1	0	0	130	156	6	7.24	1.9	11	86	1.3	43		2800	0	4	2	0	0	0	0	0	25
0	0	0	79	1	3	0	46	176	5	7.35	1.3	15.1	76	1.3	26		0	0	0	0	0	0	0	0	0	1
0	0	0	57	0	2	0	92	103	5	NA	NA	12.8	79	1.4	19		1250	0	11	0	0	0	1	0	0	0
0	0	1	36	1	0	0	133	124	3	7.17	2.3	15.5	121	NA	54		4500	0	0	13	1	0	0	0	0	47
0	0	1	64	1	2	0	78	104	15	7.37	3.7	13	80	1	27		2500	0	0	0	0	0	0	0	0	22
0	0	1	22	1	0	0	98	136	15	7.29	2.4	13.5	94	1.1	29		7000	0	4	0	0	0	0	0	0	10
0	0	1	24	0	0	0	102	87	7	7.36	1.5	11	58	1	29		3700	0	4	6	0	0	0	0	0	107
0	0	1	17	1	0	0	48	127	15	7.33	1.7	15.4	61	1.1	4		0	0	0	0	0	0	0	0	0	7
0	0	1	75	0	4	0	76	119	14	7.32	4.1	11.8	76	1.3	9		3400	500	9	0	0	0	0	0	0	30
0	0	1	22	0	0	0	123	123	10	7.21	1.3	13.4	81	1.1	13		4750	0	0	0	0	0	0	0	0	8
0	0	1	20	1	0	0	125	154	15	7.44	2.7	16.3	93	1.1	9		6000	0	1	0	0	0	0	0	0	13
0	0	1	56	1	1	0	63	168	12	7.33	2	13.3	71	1	16		1000	0	0	8	0	0	0	0	0	57
0	0	1	61	0	4	0	55	103	10	7.4	1.1	11.1	55	1.1	38		2250	0	0	3	0	0	0	0	0	47
0	0	1	54	1	1	0	83	108	15	7.267	1.5	14.1	80	1.1	19		1500	0	0	0	0	0	0	0	0	30
0	0	1	32	0	0	0	57	139	11	7.47	NA	13	61	1.1	5		1000	0	0	0	0	0	0	0	0	9
0	0	1	26	1	0	1	167	133	15	7.29	4.5	12.6	101	1.1	16		3200	0	7	0	0	0	0	0	0	4
0	0	1	16	0	0	0	126	76	15	7.352	1.9	10	70	1.3	34		3000	0	5	2	0	0	0	0	0	19
0	0	1	74	1	4	0	85	147	15	7.433	1.2	10.8	82	NA	17		2000	0	0	0	0	0	1	0	0	24
0	0	1	59	1	1	0	139	105	14	7.346	1.8	14.6	80	1.1	59		9112	0	3	4	0	0	0	0	0	22
0	0	1	46	1	0	0	96	118	3	7.015	8.4	13.2	103	1.3	38		1250	0	4	1	1	0	0	0	0	76
0	0	1	46	1	0	1	60	140	15	7.3	8.5	16.3	119	1	1		0	0	0	0	0	0	0	0	0	1
0	0	1	62	1	2	0	94	167	7	7.291	3.3	13.5	110	1.1	45		2000	0	0	3	0	0	0	0	0	19
0	0	1	50	0	1	0	56	94	14	7.342	2.1	11.8	64	1	9		1000	0	0	0	0	0	0	0	0	9
0	0	1	44	1	0	0	88	153	8	7.313	2.2	16.2	60	1.1	13		0	0	0	0	0	0	0	0	0	18
0	0	1	33	1	0	0	43	129	14	7.256	2.8	15.8	90	1	24		4000	0	0	0	0	0	0	0	0	4
0	0	1	24	1	0	1	148	NA	10	6.869	13	11.2	115	1.2	16		5000	0	12	1	0	0	0	0	0	8
0	0	1	16	1	0	1	79	121	15	7.32	4.6	NA	85	1.2	10		4000	0	0	0	0	0	0	0	0	3
0	0	1	72	0	4	0	108	145	12	7.324	1.5	13.6	81	1	29		2500	0	0	0	0	0	0	0	0	28
0	0	1	22	1	0	1	79	126	15	7.318	1.6	16.1	78	1.1	16		0	0	0	0	0	0	0	0	0	8
0	0	1	51	1	1	0	80	154	15	7.248	1.3	13.9	88	1	20		0	0	0	0	0	0	0	0	0	5
0	0	1	35	1	0	0	94	143	14	7.33	1.7	14.9	82	1.1	13		0	0	0	0	0	0	0	0	0	2
0	0	1	32	1	1	0	66	142	15	7.37	1.7	NA	92	NA	[ND]		0	0	0	0	0	0	0	0	0	0
0	0	1	44	1	0	0	87	103	3	7.242	5.3	14.9	106	NA	17		6000	0	1	3	0	0	0	0	0	9
0	0	1	17	1	0	0	71	140	15	7.4	1.3	13	65	1.2	4		0	0	0	0	0	0	0	0	0	2
0	0	1	19	1	0	1	107	NA	15	7.4	1	14.3	104	1.2	9		0	0	2	0	0	0	0	0	0	3
0	0	1	22	1	0	1	110	99	13	7.098	18	12.6	182	1.1	14		5000	0	2	0	0	0	0	0	0	16
0	0	1	24	1	0	1	76	170	15	7.35	2.5	15.5	97	1.1	1		3000	0	0	0	0	0	0	0	0	2
0	0	1	37	1	1	0	85	126	15	7.311	1.6	16.8	92	1	29		1000	0	0	0	0	0	0	0	0	10
0	0	1	37	1	0	0	91	112	6	7.312	2	14.8	54	1	10		3000	0	0	0	0	0	0	0	0	4
0	0	1	18	1	0	0	80	133	15	7.29	3.9	13.7	68	1.2	36		3000	0	0	0	0	0	0	0	0	18
0	0	1	30	1	0	1	128	126	15	7.317	1.2	13.6	92	1	1		5385	0	0	0	0	0	0	0	0	5
0	0	1	38	1	0	0	81	154	15	7.305	2.1	15	91	1	13		0	0	0	0	0	0	0	0	0	6
0	0	1	28	1	0	0	96	170	15	7.331	2.6	13.8	77	NA	21		2400	0	0	0	1	0	0	0	0	12
0	0	1	26	1	0	1	100	93	15	7.349	3.3	11.5	NA	1.2	10		1000	0	1	0	0	0	0	0	0	2
0	0	1	29	0	0	0	82	80	11	7.38	2.2	14.4	79	1.1	17		2100	0	0	0	0	0	0	0	0	4
0	0	1	19	1	0	0	127	131	12	7.274	3.6	15.4	93	1.6	22		2200	0	10	2	0	0	0	0	0	17
0	0	1	19	1	0	1	96	NA	15	7.213	3.5	12.2	NA	NA	18		6310	0	3	0	0	0	0	0	0	14
0	0	1	28	0	0	0	80	117	15	7.344	1.8	12.4	62	1	20		600	0	0	0	0	0	0	0	0	11
0	0	1	38	1	0	1	83	149	15	7.422	1.1	13.4	85	1.3	9		2000	0	0	0	0	0	0	0	0	5
0	0	1	48	0	0	0	61	136	11	7.355	1.1	10.9	62	1.1	1		0	0	0	0	0	0	0	0	0	0
0	0	1	52	1	1	1	106	102	15	7.345	2.9	NA	44	NA	18		8670	0	7	0	0	0	0	0	0	11
0	0	1	35	0	0	0	60	121	13	7.43	0.7	12.1	63	1.1	29		1100	0	0	0	0	0	0	0	0	12
0	0	1	17	1	0	1	70	146	15	7.319	1.8	14.8	85	1.1	1		2000	0	0	0	0	0	0	0	0	4
0	0	0	23	1	0	0	43	71	3	6.921	6.5	15.3	93	NA	45		1000	0	9	1	0	0	0	0	0	1
0	0	1	26	1	0	1	64	120	15	7.38	0.8	15.7	72	1.1	1		0	0	0	0	0	0	0	0	0	1
0	0	1	47	1	0	0	94	135	11	7.352	0.8	13.3	56	1.1	25		2900	0	0	6	0	0	0	0	0	40
0	0	1	24	1	0	0	65	149	15	7.3	3.1	14.3	79	1.1	9		1000	0	0	0	1	0	0	0	0	5
0	0	1	27	0	0	0	86	90	15	7.284	2.1	13.6	81	1.2	19		4000	0	5	1	0	0	0	0	0	22
0	0	1	19	1	0	1	98	137	15	7.327	2.1	15.2	66	1.1	9		0	0	0	0	0	0	0	0	0	3
0	0	0	21	1	0	0	134	NA	11	7.064	7.1	9.9	NA	1.8	33		1000	0	10	0	0	0	0	0	0	0
0	0	1	56	1	1	0	41	143	10	7.367	0.9	NA	60	NA	25		1350	0	0	3	0	0	0	0	0	61
0	0	1	60	1	4	0	127	103	13	7.44	2.5	12.8	99	1.2	10		4000	1000	6	2	0	0	1	0	0	41
0	0	1	26	0	0	0	88	118	8	7.438	1.9	12.9	57	1.1	14		2000	0	0	0	0	0	0	0	0	5
0	0	1	17	1	0	0	62	139	10	7.295	1.9	15.1	59	1.2	26		3300	0	0	12	0	0	0	0	0	47
0	0	0	88	0	4	0	110	117	12	7.149	9.8	14.6	55	1.3	19		3500	0	18	6	0	0	0	0	0	47
0	0	1	29	1	0	0	102	160	6	7.244	3.4	14.6	93	1.1	45		5200	0	0	4	0	0	0	0	0	51
0	0	1	36	0	0	0	108	NA	14	7.313	1.6	14.1	68	1.1	36		1325	0	0	4	1	0	0	0	0	39
0	0	1	45	1	0	0	71	141	15	7.38	1.1	14.1	104	1.1	9		3000	0	0	0	0	0	0	0	0	6
0	0	1	42	1	0	0	65	205	13	7.38	3.1	15.2	61	1	4		0	0	0	0	0	0	0	0	0	2
0	0	1	40	1	3	0	74	157	12	7.341	4.4	12.7	57	1	2		4200	0	0	0	0	0	1	0	0	2
0	0	1	21	1	0	0	119	114	13	7.357	1	15.7	NA	NA	9		250	0	0	0	0	0	0	0	0	8
0	0	1	18	1	0	0	51	131	13	7.296	4.9	13.9	80	1.3	16		5000	0	0	0	0	0	0	0	0	7
0	0	1	59	1	1	0	67	181	10	7.398	1.2	14.7	96	1.1	29		3500	0	0	4	0	0	0	0	0	24
0	0	1	18	1	0	1	91	141	15	7.388	2.6	14.2	NA	1.1	18		3000	0	0	0	0	0	0	0	0	3
0	0	0	33	1	0	0	93	90	6	7.164	1.3	14.9	NA	16	66		3000	0	5	0	0	0	0	0	0	0
0	0	1	45	1	0	0	64	NA	15	7.402	2.2	17.1	71	NA	1		NA	NA	NA	0	0	0	0	0	0	0
0	0	1	47	0	2	0	94	126	14	7.327	2.5	14.6	NA	1	1		0	0	0	0	0	0	0	1	0	1
0	0	1	19	1	0	1	80	58	11	NA	NA	NA	93	1.3	25		4500	0	5	0	0	0	0	0	0	13
0	0	1	79	0	3	0	76	145	15	NA	NA	11.6	55	1	9		0	0	0	0	0	0	0	0	0	8
0	0	1	55	1	1	0	98	95	11	7.306	4.2	13.3	102	1.2	10		500	0	3	0	0	0	0	0	0	27
0	0	1	51	1	1	0	109	NA	15	7.15	6.8	11.3	109	1.3	38		4500	0	7	4	0	0	0	0	0	26
0	0	1	50	1	1	0	96	163	15	7.403	1.4	14.8	72	1.1	20		3000	0	0	0	0	0	0	0	0	13
0	0	1	29	1	0	0	76	156	15	7.32	1.5	13.8	NA	1.1	20		0	0	0	0	0	0	0	0	0	3
0	0	0	65	1	9	0	107	149	11	7.334	1.4	10.6	84	1.1	10		300	0	0	0	0	0	1	0	0	0
0	0	1	24	1	0	0	65	145	13	NA	NA	NA	49	NA	36		2000	0	0	0	0	0	0	0	0	18
0	0	1	23	1	0	1	75	91	15	7.48	3.9	14.5	94	1.1	[ND]		NA	NA	NA	0	0	0	0	0	0	0
0	0	1	32	1	0	0	83	166	15	7.439	1.4	13.7	94	1.1	9		2000	0	2	0	0	0	0	0	0	24
0	0	1	48	1	0	1	133	142	15	7.392	2.8	13.7	78	1	1		0	0	0	0	0	0	0	0	0	0
0	0	1	25	1	6	1	107	109	15	6.944	18	12.4	160	1.3	16		4000	0	6	0	0	0	0	0	0	23
0	0	1	44	0	0	0	75	131	15	7.39	2.5	11.7	55	1.1	10		2000	0	0	0	0	0	0	0	0	8
0	0	1	27	1	0	0	145	105	6	7.37	2.3	12.2	114	1.5	29		5850	0	4	8	0	0	0	0	0	63
0	0	1	60	1	2	0	67	103	14	7.269	1.2	21.1	64	1.1	19		3273	0	0	2	1	0	0	0	0	36
0	0	1	54	1	1	1	127	65	15	NA	NA	11.7	111	1.1	26		5200	0	10	3	1	0	0	0	0	34
0	0	1	36	1	0	1	81	95	15	7.38	2.5	13.3	65	1.1	1		2500	0	0	0	0	0	0	0	0	4
0	0	1	18	0	0	0	114	111	13	7.443	0.7	12.3	44	1.2	16		2500	0	0	0	0	0	0	0	0	6
0	0	1	54	0	1	0	108	117	15	7.348	1	11.6	50	1.2	8		4000	0	0	0	0	0	0	0	0	19
0	0	0	54	0	1	0	120	70	3	7.282	1.8	11.9	70	1.1	25		2000	1000	0	2	0	0	0	0	0	2
0	0	1	31	1	0	1	78	118	15	7.387	0.8	15	84	1.1	1		100	0	0	0	0	0	0	0	0	0
0	0	1	21	1	0	0	101	88	15	7.322	2.1	16.2	87	1.2	17		3300	0	2	0	0	0	0	0	0	20
0	0	1	35	1	0	0	126	152	15	7.34	2.2	14.3	95	1.1	9		0	0	0	0	1	0	0	0	0	10
0	0	1	53	1	1	0	78	102	14	7.338	1.1	15.1	89	1.1	13		7000	0	0	0	1	0	0	0	0	16
0	0	0	34	0	0	0	72	45	3	6.83	12.5	14.6	138	1.7	45		600	0	4	0	0	0	0	0	0	0
0	0	1	50	1	1	0	97	135	13	7.44	1.1	13.4	82	1.1	9		2000	0	0	0	0	0	0	0	0	11
0	0	0	61	1	5	0	136	151	3	7.401	3.4	11.8	45	1.5	35		2000	0	0	1	0	0	0	0	0	3
0	0	1	34	1	0	0	134	91	15	7.271	3.1	15.5	144	1.2	26		6150	0	2	0	0	0	0	0	0	8
0	0	1	37	1	0	0	72	129	12	7.511	1	14.4	74	1.1	14		2000	0	0	1	0	0	0	0	0	3
0	0	1	69	0	2	0	70	142	10	7.374	0.8	12.3	64	1.1	17		3020	0	0	7	0	0	0	0	0	36
0	0	1	38	1	0	1	89	114	15	7.286	2.2	15	97	1.1	17		4500	0	0	0	0	0	0	0	0	12
0	0	0	52	1	7	0	137	155	12	7.23	4.4	10.9	80	1	26		1500	0	1	3	0	0	0	0	0	19
0	0	1	21	1	0	1	146	68	15	7.1	11.7	10.7	135	1.2	25		2000	0	12	0	0	0	0	0	0	8
0	0	1	23	1	0	1	84	139	15	7.413	2.1	13.2	75	1	9		0	0	0	0	0	0	0	0	0	6
0	0	0	22	1	1	0	132	NA	3	NA	NA	14.1	99	NA	48		8640	0	15	2	0	0	0	0	0	2
0	0	1	21	0	0	1	140	NA	13	6.991	14.4	10.1	90	NA	22		5000	0	8	0	0	0	0	0	0	6
0	0	1	26	1	0	0	122	131	3	7.287	2.4	15.2	88	1.3	57		4000	0	2	15	1	0	0	0	0	23
0	0	0	67	1	2	0	0	0	4	6.98	7.4	12.8	95	1.4	[AW]		4000	0	10	0	0	0	0	0	0	0
0	0	1	43	1	0	0	127	93	15	7.417	2.5	13.1	81	1.1	17		4000	500	3	3	0	0	0	0	0	26
0	0	0	55	1	1	0	46	169	4	7.344	4.7	12.5	58	NA	25		7000	0	0	1	0	0	0	0	0	2
0	0	1	50	1	1	0	73	101	14	7.35	1.9	15	89	NA	38		3000	0	0	1	0	0	0	0	0	68
0	0	0	39	1	0	1	0	0	3	6.733	16	19.7	43	NA	25		500	0	22	0	0	0	0	0	0	0
0	0	1	52	1	1	0	78	108	4	7.292	6.8	12	62	1.1	36		2100	0	0	5	0	0	0	0	0	60
0	0	1	25	1	0	0	98	108	10	7.29	2.6	13.8	82	1.3	50		5250	0	3	0	0	0	0	0	0	31
0	0	0	53	1	1	0	110	143	3	7.207	5	12.6	105	1.3	33		1350	0	3	2	0	0	0	0	0	2
0	0	1	23	1	0	0	68	116	12	7.39	0.8	13.9	65	1.2	25		2100	0	0	NA	0	0	0	0	0	24
0	0	0	35	0	0	0	41	NA	5	6.86	10.9	9.1	91	1.8	33		2400	0	8	0	0	0	0	0	0	0
0	0	0	40	1	0	0	NA	60	4	7.25	1.8	11	85	1.4	38		0	0	0	0	0	0	0	0	0	2
0	0	1	50	0	1	0	54	75	14	7.272	3.1	10.4	91	NA	21		4840	0	1	0	0	0	0	0	0	73
0	0	1	16	1	0	0	97	175	6	7.28	2.5	14.3	65	1.2	18		1000	0	0	0	0	0	0	0	0	8
0	0	0	91	0	5	0	80	206	6	7.34	1.9	9.5	148	1.3	25		0	0	0	0	0	0	0	0	0	0
0	0	1	48	0	1	0	115	178	15	7.276	2.5	11.2	90	1.1	9		2000	0	0	0	1	0	0	0	0	12
0	0	1	39	1	0	0	87	151	15	7.34	1.2	13.9	66	1	10		1000	0	0	0	1	0	0	0	0	14
0	0	1	80	1	5	0	116	170	3	7.41	2.4	16	97	1	10		1930	0	0	2	0	0	1	0	0	20
0	0	1	22	1	0	0	72	152	15	7.25	1.5	13.4	112	1.1	21		3500	0	0	0	0	0	0	0	0	7
0	0	1	17	1	0	0	140	144	3	7.21	1.1	12.7	75	1.1	38		3150	0	0	8	0	0	0	0	0	46
0	0	1	29	1	0	0	114	52	3	NA	NA	13	127	1.2	66		3100	0	9	5	0	0	0	0	0	92
0	0	0	69	1	2	0	96	156	5	7.533	1.2	12.1	69	1.1	26		8220	0	0	1	0	0	0	0	0	1
0	0	1	19	1	0	1	87	102	15	7.25	2.8	13.6	104	NA	10		5100	0	4	0	0	0	0	0	0	10
0	0	1	49	1	0	0	79	90	15	7.328	2.8	14.5	56	0.9	20		20	0	0	0	0	0	0	0	0	3
0	0	1	28	1	0	1	152	79	14	7.198	6.6	12.9	148	1.1	10		3000	0	3	0	0	0	0	0	0	19
0	0	1	19	1	0	0	125	152	11	7.25	2.9	14.5	78	1	45		0	0	0	0	0	0	0	0	0	2
0	0	0	22	1	0	1	72	157	15	7.347	5.6	14.1	106	1	10		2000	0	0	0	0	0	0	0	0	4
0	0	1	51	0	1	0	82	132	15	7.386	2	10.9	56	1.1	16		3250	0	3	0	1	0	0	0	0	29
0	0	0	34	0	0	0	83	159	8	7.397	2.4	9.6	52	1.1	19		1600	0	2	0	0	0	0	0	0	3
0	0	1	37	0	0	1	97	160	6	7.514	0.6	8.2	31	0.9	13		3000	0	2	0	0	0	0	0	0	15
0	0	1	80	0	4	0	72	120	8	7.265	1.9	13.4	60	1.2	17		6350	0	3	2	0	0	0	0	0	21
0	0	1	42	1	0	0	103	145	15	7.35	2.5	15.3	104	0.9	21		1000	0	0	0	0	0	0	0	0	6
0	0	1	75	1	5	0	54	123	13	NA	NA	0	86	1	21		2000	0	0	0	0	0	0	0	0	8
0	0	0	75	0	3	0	52	120	9	7.407	1	9.8	96	1	30		4100	0	0	1	0	0	0	0	0	1
0	0	0	50	1	1	0	84	159	3	7.35	2.2	NA	57	NA	34		2650	0	0	2	0	0	0	0	0	3
0	0	1	23	1	0	0	72	130	15	7.535	1.9	14.4	82	1.1	9		2000	0	0	0	0	0	0	0	0	4
0	0	1	19	1	0	0	112	90	10	NA	NA	0	77	NA	57		4150	0	3	6	0	0	0	0	0	23
0	0	1	28	1	0	0	88	142	14	7.295	2	14.2	106	0.9	4		0	0	0	0	0	0	0	0	0	7
0	0	1	21	1	0	0	118	186	15	7.36	2.2	14.5	82	1	1		0	0	0	0	0	0	0	0	0	1
0	0	1	39	1	0	0	59	104	15	7.338	3.6	10.9	75	1.3	59		3000	0	3	0	1	0	0	0	0	53
0	0	1	28	1	0	0	87	124	3	7.386	3.6	14.1	97	1	9		3000	0	0	0	1	0	0	0	0	17
0	0	1	35	1	0	0	67	152	15	7.328	0.6	14.9	72	1	8		0	0	0	0	0	0	0	0	0	0
0	0	1	22	1	0	1	120	128	8	7.273	6.2	13.8	103	1.1	17		4250	0	2	0	0	0	0	0	0	38
0	0	1	49	0	0	0	126	137	14	7.21	2.2	14.6	70	1.5	45		3250	0	1	3	1	0	0	0	0	60
0	0	1	40	1	0	0	112	85	8	7.1	4.6	13.3	100	1	34		3250	0	1	4	1	0	0	0	0	35
0	0	1	25	1	0	0	91	115	3	7.315	2.5	14.1	95	12	48		6000	0	1	3	0	0	0	0	0	47
0	0	1	23	1	0	1	119	184	14	7.28	5.3	14.5	117	1.2	25		1670	0	6	0	0	0	0	0	0	9
0	0	0	51	1	1	0	53	157	3	7.258	2.1	13.8	48	1	25		3200	0	0	0	0	0	0	0	0	1
0	0	1	19	1	0	1	142	98	15	7.141	11.8	14.3	119	1.3	32		7080	0	13	2	0	0	0	0	0	10
0	0	1	43	1	0	1	102	94	15	7.323	8.4	15.1	97	1	5		1200	0	0	0	0	0	0	0	0	17
0	0	1	47	1	0	0	105	74	15	7.137	10.8	12.5	95	1	21		4450	0	1	0	1	0	0	0	0	16
0	0	0	27	1	0	1	NA	NA	3	NA	NA	15.3	105	1.6	41		NA	NA	NA	NA	0	0	0	0	0	0
0	0	1	18	0	0	1	67	89	14	7.313	3.6	14.1	103	1.1	30		2000	0	0	0	0	0	0	0	0	5
0	0	1	34	1	0	1	87	112	15	7.199	11.3	14.7	108	1	13		4000	0	0	0	0	0	0	0	0	5
0	0	0	22	1	0	1	NA	NA	3	6.77	17	NA	NA	NA	25		500	0	9	0	0	0	0	0	0	0
0	0	1	60	1	2	1	137	196	15	NA	0.3	11.2	85	1	1		2000	0	0	0	0	0	0	0	0	7
0	0	1	60	1	2	0	76	152	7	7.393	1.2	15.4	84	1	21		1500	0	0	0	0	0	0	0	0	4
0	0	1	56	1	1	0	56	127	NA	NA	NA	11.8	95	NA	1		0	0	0	0	0	0	0	0	0	1
0	0	1	45	0	0	0	62	151	7	7.35	2.1	12.5	55	1	21		0	0	0	3	0	0	0	0	0	33
0	0	1	21	1	0	1	149	78	15	7.27	8	NA	65	NA	16		5000	0	9	2	0	0	0	0	0	10
0	0	1	45	1	0	0	80	123	15	7.31	2	14.7	103	1	4		0	0	0	0	0	0	0	0	0	9
0	0	0	37	1	0	1	80	80	3	6.72	19	10.1	126	1.5	20		6000	0	6	0	0	0	0	0	0	0
0	0	0	31	1	0	0	67	NA	3	6.656	18	17.4	NA	2.1	25		1300	0	46	0	0	0	0	0	0	0
0	0	1	49	0	0	1	107	63	15	7.302	2.1	10.6	78	NA	18		2750	0	3	0	0	0	0	0	0	15
0	0	1	40	1	0	0	128	NA	3	7.22	3.6	14.4	118	1.2	33		4029	0	2	8	1	0	0	0	0	81
0	0	1	25	1	0	0	132	183	3	7.2	2	16.3	119	NA	50		4250	0	5	1	1	0	0	0	0	24
0	0	1	21	1	0	1	71	123	15	7.411	1.6	14.1	103	1.1	9		3500	0	0	2	0	0	0	0	0	20
0	0	1	19	1	0	1	67	142	15	7.314	2.5	15.2	114	1.1	18		4000	0	4	0	0	0	0	0	0	10
0	0	1	30	0	0	0	101	134	15	7.28	1.3	8.2	92	1	8		2000	0	0	0	0	0	0	0	0	4
0	0	0	26	1	0	0	101	70	3	7.089	6.5	9.6	117	16	45		1000	0	7	0	0	0	0	0	0	0
0	0	1	53	0	1	1	60	147	15	7.389	2.3	12.8	65	1	13		450	0	0	0	0	0	0	0	0	4
0	0	0	35	1	0	0	103	124	3	7.07	5.8	151	88	1.7	41		0	0	0	1	0	0	0	0	0	1
0	0	1	74	0	3	0	108	129	3	7.46	0.8	11.8	50	1.3	35		2950	0	1	12	0	0	0	0	0	47
0	0	0	20	1	0	0	52	169	7	7.347	2.2	13.1	73	1.1	33		7000	0	0	3	0	0	0	0	0	3
0	0	1	56	1	1	0	92	144	15	7.692	2.4	13.4	114	1	9		0	0	0	0	0	0	0	0	0	19
0	0	1	46	1	0	0	109	120	3	7.158	0.9	13.8	101	1.2	41		9250	0	1	8	0	0	0	0	0	64
0	0	1	56	1	1	0	56	124	15	7.343	2.4	16.2	90	1.1	32		1380	0	3	0	0	0	0	0	0	8
0	0	1	28	1	0	0	90	129	15	7.24	3.4	14.1	72	1	10		2000	0	10	0	0	0	0	0	0	7
0	0	0	70	1	5	0	97	250	5	7.342	1.6	14.6	91	1	33		0	0	0	0	0	0	0	1	0	0
0	0	0	62	1	3	0	0	0	8	6.727	12.4	11.6	112	1.2	[AW]		2250	0	34	0	0	0	1	0	0	0
0	0	0	45	1	0	0	125	56	3	7.01	5.5	11.9	75	1.4	29		2397	250	5	1	0	0	0	0	0	1
0	0	1	55	1	2	0	95	138	15	7.308	1.1	15.1	71	1	16		0	0	0	0	0	0	1	0	0	5
0	0	1	31	1	0	0	98	165	15	7.345	1.7	14.3	NA	1	13		0	0	0	0	0	0	0	0	0	5
0	0	1	56	1	1	0	79	97	8	7.239	3.2	13.5	117	1	34		3345	0	2	0	1	0	0	0	0	9
0	0	1	55	1	1	0	121	82	13	7.157	5.4	13.5	139	NA	38		800	0	5	4	0	0	0	0	0	13
0	0	0	60	1	2	0	52	NA	3	6.96	12	13.7	103	1.7	45		0	0	25	0	0	0	0	0	0	1
0	0	1	60	1	3	0	82	123	14	7.321	2.3	12.4	64	1.2	12		2100	0	5	0	1	0	0	0	0	54
0	0	1	38	1	0	0	65	123	8	7.444	2.6	13	102	1	30		1303	0	0	4	0	0	0	0	0	60
0	0	1	20	1	0	0	128	76	14	6.981	10.4	11.4	105	1.4	14		4200	500	29	5	0	0	0	0	0	13
0	0	1	22	1	0	1	80	90	12	7.322	8.1	15.5	97	1	41		2100	0	2	0	0	0	0	0	0	6
0	0	1	25	1	0	1	65	106	15	7.282	8.4	14.4	81	1.2	11		4000	0	0	0	0	0	0	0	0	5
0	0	1	27	1	0	0	86	105	8	7.39	0.8	14.5	90	1.1	26		3000	0	0	5	0	0	0	0	0	35
0	0	1	17	1	0	1	87	74	15	NA	NA	11.3	99	NA	9		0	0	3	0	0	0	0	0	0	2
0	0	1	25	1	0	0	NA	NA	NA	NA	NA	0	49	NA	30		0	0	0	3	0	0	0	0	0	85
0	0	1	64	0	2	0	64	222	15	7.4	2.2	14.4	69	1	1		0	0	0	0	0	0	0	0	0	2
0	0	1	33	1	0	0	131	99	6	7.181	1.7	15.5	134	1.1	36		4012	0	3	7	1	0	0	0	0	59
0	0	1	60	1	2	0	98	176	14	7.238	4.6	14.2	94	0.9	43		3990	0	5	3	1	0	0	0	0	57
0	0	1	83	1	4	0	85	159	15	7.363	0.9	12.5	85	1	5		0	0	0	0	0	0	0	0	0	1
0	0	0	24	1	0	1	NA	NA	3	6.86	11.2	14.3	167	1.4	16		0	0	11	0	0	0	0	0	0	1
0	0	1	42	1	0	0	80	100	14	7.393	2.3	13.2	111	1.1	34		1481	0	3	0	0	0	0	0	0	13
0	0	1	17	1	0	1	97	172	11	7.41	1.2	13.8	82	1.2	26		2550	0	3	0	0	0	0	0	0	13
0	0	1	21	0	0	0	98	119	15	7.344	2.1	13.3	35	1	1		0	0	0	0	0	0	0	0	0	1
0	0	1	37	0	0	0	153	65	7	7.192	3	16.9	82	1.5	66		4143	0	0	5	0	0	0	0	0	176
0	0	1	37	1	0	0	124	74	9	7.188	5.8	14.1	143	1.2	22		4500	0	32	3	0	0	0	0	0	41
0	0	1	72	1	3	0	111	NA	14	7.296	2.7	NA	91	NA	24		616	0	3	0	0	0	0	0	0	18
0	0	1	30	1	0	0	54	151	15	7.373	1.5	13.4	91	1.1	9		0	0	0	0	0	0	0	0	0	8
0	0	1	64	0	2	0	119	124	15	7.284	1.7	13.3	60	1.3	22		2253	0	7	4	0	0	0	0	0	57
0	0	0	26	1	0	1	97	NA	3	6.477	20	NA	137	NA	16		4150	0	30	1	0	0	0	0	0	1
0	0	1	43	1	0	0	101	146	14	7.39	1.4	15.3	88	NA	17		2000	0	0	0	0	0	0	0	0	22
0	0	1	18	1	0	0	122	144	3	7.376	1.8	12.8	70	1.3	9		5500	0	2	0	0	0	0	0	0	20
0	0	1	63	1	2	0	79	133	15	7.312	1.8	14.7	87	1	25		3000	0	0	0	0	0	0	0	0	10
0	0	1	41	1	1	0	93	132	8	7.452	1.8	133	50	1.2	14		2000	0	0	0	0	0	1	0	0	15
0	0	0	25	1	0	0	116	119	3	7.403	3.6	15.4	75	1.4	35		0	0	0	0	0	0	0	0	0	2
0	0	1	30	1	0	0	98	91	12	7.294	4.4	17.4	126	1.2	45		5000	0	2	9	1	0	0	0	0	47
0	0	1	25	1	0	0	79	146	15	7.339	2.7	13.2	78	1.1	18		0	0	0	0	0	0	0	0	0	2
0	0	1	53	1	1	0	98	160	3	7.358	1.8	13.1	77	1.2	50		4350	0	0	4	0	0	0	0	0	38
0	0	1	16	0	0	0	89	111	15	7.302	2	12.6	64	1.1	9		0	0	0	0	0	0	0	0	0	5
0	0	1	30	1	0	0	115	143	3	7.19	3.6	16	112	1.1	41		4084	0	3	6	0	0	0	0	0	28
0	0	1	41	1	0	0	71	142	15	7.38	0.9	13.7	65	1	5		0	0	0	0	0	0	0	0	0	0
0	0	1	38	1	0	0	138	91	15	7.341	1.6	13.3	69	1.1	36		3212	0	5	4	0	0	0	0	0	68
0	0	1	43	1	0	0	96	159	11	7.287	1.4	12	61	1.2	38		3153	0	0	7	0	0	0	0	0	37
0	0	1	33	0	0	0	89	NA	3	7.316	3.3	11.1	53	1	25		5447	250	1	10	0	0	0	0	0	39
0	0	1	22	1	0	0	68	123	15	7.417	0.9	16.1	80	1.1	0		0	0	0	0	0	0	0	0	0	0
0	0	0	32	0	0	0	136	79	15	7.153	3.6	13.3	88	1.1	16		0	0	7	0	0	0	0	0	0	1
0	0	1	26	1	0	0	90	77	4	7.25	3.7	13.3	89	1.3	38		5520	0	5	8	0	0	0	0	0	115
0	0	1	58	0	1	0	121	73	12	7.356	2.8	15.7	116	1.1	50		2980	0	4	6	1	0	0	0	0	85
0	0	1	24	1	0	1	91	124	15	7.332	7.3	15.9	110	NA	1		0	0	0	0	0	0	0	0	0	0
0	0	1	17	1	0	1	108	162	15	7.335	1.2	13.9	80	1.2	4		0	0	0	0	0	0	0	0	0	4
0	0	0	23	1	0	0	NA	NA	3	7.119	3.6	10.2	154	2	38		0	0	8	1	0	0	0	0	0	0
0	0	1	48	1	0	0	68	132	14	NA	1.4	14.7	101	1.1	4		0	0	0	0	0	0	0	0	0	6
0	0	1	58	1	1	0	89	159	13	7.187	1.5	15	120	1	35		2004	0	0	0	0	0	0	0	0	18
0	0	1	22	1	0	0	75	146	9	7.35	8.6	16.4	112	1.1	17		0	0	0	0	0	0	0	0	0	6
0	0	0	43	1	0	0	77	87	3	7.13	13.4	NA	NA	1.6	[AW]		500	0	3	0	0	0	0	0	0	0
0	0	0	29	1	0	0	31	NA	3	6.78	12.9	14.8	97	2.4	[AW]		0	0	10	0	0	0	0	0	0	0
0	0	1	17	1	0	1	114	95	14	7.327	5.1	14	81	1.1	10		0	0	0	0	0	0	0	0	0	7
0	0	1	20	1	0	0	129	139	15	7.35	3.7	15.9	84	NA	10		5550	0	0	0	0	0	0	0	0	20
0	0	0	58	1	1	1	NA	NA	6	6.955	12.3	NA	102	1.5	25		0	0	34	0	0	0	0	0	0	1
0	0	1	25	0	0	0	154	136	15	7.448	2.8	14	77	1.1	9		2700	0	0	0	0	0	0	0	0	21
0	0	1	68	1	2	0	107	195	3	7.27	2.2	13.9	59	1	21		4426	0	0	5	0	0	0	0	0	55
0	0	1	20	1	0	1	80	126	15	7.371	1.4	14	99	1.1	9		0	0	0	0	0	0	0	0	0	7
0	0	1	31	1	0	1	71	NA	15	7.42	3.7	13.4	93	NA	9		8000	0	0	0	0	0	0	0	0	19
0	0	1	50	1	1	0	120	132	3	7.33	2.8	8.1	52	1.4	33		8103	0	5	7	0	0	0	0	0	54
0	0	1	73	0	3	0	79	110	15	7.33	2	10.8	90	NA	21		2000	0	0	0	0	0	0	0	0	26
0	0	1	45	1	0	0	NA	NA	15	7.37	1.5	10.3	66	1.1	17		1000	0	1	0	0	0	0	0	0	12
0	0	1	62	1	2	0	128	NA	13	7.47	2.9	10.8	107	1.2	20		2520	0	3	0	1	0	0	0	0	34
0	0	1	20	1	0	0	88	148	14	NA	NA	14.3	86	1.1	22		5000	0	0	2	0	0	0	0	0	21
0	0	1	71	0	4	0	89	69	15	7.33	3.8	9.3	48	1	13		3436	1250	2	0	0	0	1	0	0	47
0	0	1	35	1	0	0	109	159	9	7.48	3.7	12.5	74	1	20		2250	0	0	0	0	0	0	0	0	9
0	0	0	32	0	0	0	116	127	3	7.09	8.4	12.8	106	1.3	30		2762	0	4	4	0	0	0	0	0	4
0	0	1	31	1	0	0	92	172	10	7.37	1.7	13.9	86	1	34		2000	0	0	4	1	0	0	0	0	20
0	0	1	38	1	0	0	97	NA	13	7.39	1.9	15	74	1.1	16		1000	0	0	0	0	0	0	0	0	3
0	0	1	46	0	0	0	85	137	7	7.39	1.3	11.6	46	1.1	24		3200	0	0	7	0	0	0	0	0	42
0	0	1	47	0	0	0	144	NA	7	NA	NA	11.6	59	1.1	38		5880	0	4	3	0	0	0	0	0	75
0	0	1	73	1	3	0	58	131	8	7.47	0.9	13.5	74	1	38		1800	1000	0	2	0	0	0	0	0	37
0	0	1	39	1	0	1	91	129	15	7.34	5.7	14.8	85	1	8		2250	0	2	0	0	0	0	0	0	10
0	0	0	58	1	1	0	128	105	7	7.29	3	15	76	1	45		4000	0	5	2	0	0	0	0	0	2
0	0	0	72	0	3	0	84	111	3	7.47	0.8	12	50	1.2	29		0	0	0	0	0	0	0	0	0	1
0	0	1	88	1	5	0	71	146	15	7.343	1.3	12.9	90	1	1		1200	0	0	0	0	0	1	0	0	10
0	0	1	30	1	0	0	105	128	14	7.366	0.6	14.9	57	1.1	30		3400	0	0	3	0	0	0	0	0	8
0	0	1	45	1	0	0	103	112	10	7.446	3.2	12.7	72	1.1	34		4000	0	0	0	0	0	0	0	0	34
0	0	1	22	1	0	0	63	167	3	NA	NA	15	90	1.3	10		3200	0	0	0	0	0	0	0	0	25
0	0	1	25	0	0	0	102	120	7	7.34	0.9	12.7	59	1.2	41		2500	0	0	18	0	0	0	0	0	43
0	0	0	17	1	0	1	NA	NA	3	6.806	22	11.2	99	1.8	25		0	0	14	0	0	0	0	0	0	0
0	0	1	64	1	2	0	87	172	9	NA	NA	NA	60	1.2	24		1100	0	0	0	0	0	0	0	0	40
0	0	1	30	1	0	0	103	161	3	7.326	1.9	15.4	79	1.1	9		7000	0	2	0	1	0	0	0	0	0
0	0	1	57	0	1	0	73	173	9	7.35	2.7	13.6	59	1	26		2475	0	0	0	0	0	0	0	0	30
0	0	1	35	0	0	0	66	79	15	7.395	2.6	9.7	76	NA	16		3280	0	3	0	0	0	0	0	0	26
0	0	1	26	1	0	1	102	92	15	7.29	7.6	11.9	80	1.1	17		4000	0	2.5	0	0	0	0	0	0	8
0	0	1	16	1	0	1	69	110	14	7.27	3.8	11.2	99	1.1	25		4000	0	8	0	0	0	0	0	0	27
0	0	1	40	1	0	0	167	73	15	6.922	8	11.7	84	1.4	50		1700	0	12	7	0	0	0	0	0	88
0	0	1	49	1	0	0	63	116	11	7.532	1.2	13.6	56	1	33		3378	0	0	2	0	0	0	0	0	13

## Sheet: Sheet2
1000	0
250	0
500	0
0	150
0	0
200	1600
0	0
500	0
0	0
250	0
500	0
100	0
1500	0
500	0
1500	0
600	750
750	0
750	0
850	250
900	0
500	500
0	750
600	0
1500	0
750	0
700	250
450	0
1000	0
750	0
1500	0
750	0
0	500
950	200
500	2000
250	600
0	0
0	0
400	0
900	0
500	0
0	500
1256	0
500	0
0	0
2200	100
1450	0
250	500
500	1000
0	0
0	750
250	100
250	0
0	0
500	250
0	0
1000	0
1000	0
0	100
250	0
250	0
0	100
100	0
1500	1500
0	0
250	300
750	200
500	0
250	0
0	250
20	500
100	0
0	500
0	100
500	1000
100	0
100	0
0	0
0	0
0	500
0	400
0	450
500	500
0	0
700	0
0	0
500	0
700	0
100	250
250	0
0	0
700	0
300	100
500	0
0	0
0	1500
700	0
50	0
100	100
0	500
0	0
0	500
0	250
400	350
700	0
500	0
1000	0
0	1000
100	50
0	0
0	0
0	250
0	0
0	0
0	0
1250	0
0	300
0	0
0	#VALUE!
0	0
0	0
0	0
0	0
100	0
0	0
400	100
2000	150
200	0
0	2000
0	0
0	0
250	50
0	0
500	0
0	0
1000	0
0	0
200	0
200	0
0	0
700	100
0	100
0	0
1450	0
1600	100
0	0
750	0
0	0
700	0
100	250
0	0
400	0
700	0
700	250
0	0
0	100
0	0
0	0
500	0
0	400
0	50
0	750
1700	250
0	150
700	1000
100	500
1200	150
0	1000
500	0
2000	2000
1200	100
0	400
0	0
1000	0
0	100
100	0
600	0
150	0
250	100
	0
	0
	500
	0
	0
	500
	250
	2000
	350
	100
	0
	0
	0
	0
	250
	0
	200
	250
	0
	0
	1100
	400
	500
	250
	0
	0
	0
	0
	50
	100
	0
	0
	0
	500
	100
	0
	100
	0
	500
	2000
	200
	0
	0
	1000
	1000
	0
	0
	0
	0
	1200
	1000
	100
	1600
	0
	100
	2000
	750
	850
	0
	500
	500
	20
	800
	1000
	400
	1750
	0
	400
	2000
	0
	0
	0
	400
	500
	0
	0
	1000
	50
	300
	0
	0
	500
	1000
	0
	1600
	100
	300
	0
	600
	2000
	250
	0
	500
	0
	350
	600
	0
	500
	200
	0
	150
	0
	750
	1500
	100
	0
	100
	350
	100
	500
	0
	1000
	0
	0
	1000
	1000
	0
	0
	0
	500
	1000
	750
	250
	0
	1000
	0
	350
	400
	0
	0
	0
	600
	0
	0
	0
	0
	0
	0
	0
	0
	1000
	1000
	1000
	900
	0
	0
	100
	0
	0
	0
	750
	500
	500
	0
	0
	250
	0
	500
	150
	100
	0
	0
	0
	500
	200
	500
	500
	0
	500
	0
	0
	0
	500
	0
	500
	1000
	0
	1500
	0
	0
	400
	0
	0
	0
	0
	0
	250
	0
	500
	250
	0
	750
	0
	0
	0
	0
	0
	0
	0
	0
	0
	0
	1000
	100
	500
	850
	200
	0
	0
	0
	0
	0
	100
	700
	0
	0
	500
	0
	450
	450
	300
	0
	0
	0
	500
	0
	500
	250
	0
	0
	750
	0
	0
	250
	0
	0
	2000
	0
	0
	0
	0
	0
	250
	1000
	100
	0
	0
	250
	0
	250
	0
	0
	500
	0
	0
	0
	0
	0
	250
	0
	0
	500
	0
	0
	0
	100
	0
	0
	0
	0
	200
	100
	0
	0
	350
	0
	0
	0
	0
	750
	600
	100
	0
	0
	1000
	1100
	100
	100
	0
	0
	0
	500
	0
	0
	0
	1000
	500
	0
	0
	0
	100
	450
	0
	300
	0
	100
	850
	500
	400
	0
	0
	50
	0
	750
	0
	0
	0
	500
	0
	1000
	0
	2000
	200
	0
	0
	0
	0
	750
	200
	0
	750
	0
	0
	0
	0
	0
	100
	0
	0
	0
	200
	350
	1000
	350
	100
	450
	500
	0
	0
	0
	0
	0
	0
	0
	350
	0
	750
	0
	0
	0
	0
	0
	0
	0
	500
	0
	500
	0
	0
	0
	250
	0
	0
	2000
	0
	0
	0
	0
	0
	200
	0
	0
	250
	0
	0
	0
	0
	0
	0
	0
	350
	0
	500
	0
	0
	0
	0
	0
	250
	350
	0
	0
	0
	0
	0
	0
	0
	0
	0
	300
	125
	0
	0
	0
	0
	0
	0
	0
	0
	200
	0
	0
	250
	0
	0
	0
	0
	100
	250
	600
	0
	0
	0
	200
	0
	0
	0
	0
	0
	0
	0
	0
	0
	0
	0
	0
	0
	0
	0
	0
	0
	0
	0
	0
	500
	250
	0
	0
	0
	0
	0
	0
	0
	0
	0
	0
	0
	0
	0
	0
	0
	450
	0
	0
	0
	250
	0
	0
	0
	600
	0
	0
	0
	0
	0
	0
	0
	0
	0
	0
	0
	100
	0
	0
	0
	0
	0
	0
	0
	0
	0
	0
	0
	0
	0
	0
	0
	0
	0
	0
	700
	0
	0
	0
	0
	0
	0
	0
	0
	0
	0
	0
	0
	0
	0
	0
	0
	0
	0
	0
	0
	0
	100
	0
	350
	0
	0
	0
	0
	0
	0
	1100
	0
	0
	0
	0
	0
	0
	0
	0
	0
	700
	0
	0
	0
	0
	0
	0
	0
	0
	0
	250
	0
	0
	0
	0
	0
	0
	0
	200
	0
	0
	0
	0
	0
	0
	0
	0
	500
	0
	0
	0
	0
	0
	0
	0
	750
	150
	0
	0
	0
	0
	0
	0
	0
	0
	0
	0
	250
	500
	250
	0
	0
	0
	0
	400
	300
	0
	0
	0
	0
	0
	0
	0
	0
	2000
	0
	0
	0
	0
	0
	0
	0
	0
	0
	0
	0
	0
	850
	0
	0
	0
	#VALUE!
	0
	0
	400
	0
	0
	0
	100
	0
	2000
	0
	100
	200
	100
	0
	0
	0
	200
	500
	100
	100
	850
	100
	0
	100
	0
	0
	0
	1000
	350
	0
	0
	250
	1000
	200
	0
	600
	0
	250
	100
	0
	0
	500
	0
	0
	0
	0
	250
	600
	0
	50
	250
	100
	0
	0
	50
	100
	0
	0
	0
	100
	0
	100
	0
	0
	200
	0
	500
	0
	0
	0
	0
	0
	50
	0
	0
	1000
	0
	0
	100
	350
	400
	0
	0
	350
	0
	100
	500
	0
	0
	100
	0
	350
	0
	2000
	0
	0
	100
	0
	0
	0
	0
	350
	750
	1300
	600
	450
	0
	100
	0
	0
	500
	0
	0
	0
	0
	1000
	0
	250
	0
	0
	100
	0
	300
	50
	0
	0
	0
	0
	0
	350
	0
	0
	0
	0
	500
	350
	500
	1100
	30
	250
	500
	0
	0
	0
	0
	200
	1250
	0
	100
	250
	0
	0
	200
	300
	0
	50
	1500
	0
	0
	100
	0
	0
	500
	0
	0
	0
	0
	0
	0
	500
	0
	0
	0
	0
	0
	0
	0
	0
	0
	200
	100
	100
	200
	0
	0
	0
	0
	0
	0
	0
	1000
	0
	300
	0
	0
	0
	0
	100
	100
	100
	0
	0
	200
	0
	250
	0
	200
	250
	0
	0
	0
	500
	#VALUE!
	0
	250
	0
	500
	500
	0
	0
	300
	250
	0
	500
	0
	0
	0
	250
	200
	0
	0
	250
	1000
	350
	100
	0
	0
	0
	100
	0
	200
	150
	0
	20
	0
	0
	0
	0
	500
	0
	0
	2000
	250
	0
	0
	250
	100
	250
	600
	0
	1500
	300
	#VALUE!
	100
	0
	0
	0
	0
	500
	350
	100
	300
	0
	20
	0
	0
	0
	250
	0
	0
	500
	0
	0
	200
	0
	0
	0
	0
	0
	0
	0
	0
	0
	750
	250
	0
	0
	0
	0
	200
	450
	0
	0
	0
	500
	0
	200
	0
	0
	250
	0
	2350
	300
	250
	1000
	0
	0
	0
	0
	1350
	450
	500
	300
	350
	0
	750
	50
	0
	0
	750
	350
	0
	0
	250
	0
	0
	0
	50
	700
	100
	0
	0
	100
	0
	0
	300
	0
	0
	0
	0
	0
	0
	0
	500
	0
	500
	500
	150
	100
	500
	0
	0
	350
	0
	0
	350
	0
	250
	0
	0
	0
	600
	0
	0
	0
	0
	0
	0
	200
	0
	0
	0
	500
	0
	0
	0
	0
	0
	0
	0
	0
	0
	0
	0
	0
	0
	0
	250
	1250
	0
	0
	800
	400
	200
	0
	250
	0
	200
	100
	0
	200
	300
	0
	100
	0
	950
	500
	0
	0
	450
	0
